# Supplementary material for: Reactive oxygen species and transcript analysis upon excess light treatment in wild-type Arabidopsis thaliana vs a photosensitive mutant lacking zeaxanthin and lutein
Source: BMC Plant Biol. 2011 Apr 11;11:62. doi: 10.1186/1471-2229-11-62 (PMC3083342; doi:10.1186/1471-2229-11-62)
Supplement: Additional file 1 — Tables describing WT and npq1lut2 transcriptome. [file 1471-2229-11-62-S1.XLS]

## Sheet: Table S1
Table S1
List of genes, from Affimetrix analysis, showing a statistically significant response to high light at low temperature in both WT and npq1lut2 (NL) is reported.
Up- and down-regulation is defined as described in Material and Methods.
The ratio between treated (average of three repetitions at 2 hours) and control plants (average of three repetitions at time 0) is presented on a log 2 scale.
Fold change (FC) is visualized by different colors using FiRe macro (Garcion et al. 2006).
Probeset	Locus identifier	Description	WT 0vs2	NL 0vs2		Color code legend
256245_at	AT3G12580	heat shock protein 70, putative / HSP70, putative, strong similarity to heat shock protein GI:425194 (Spinacia oleracea)	5.52954	5.83119		FC> 3.32
253799_at	AT4G28140	encodes a member of the DREB subfamily A-6 of ERF/AP2 transcription factor family. The protein contains one AP2 domain. There are 8 members in this subfamily including RAP2.4.	4.99697	5.00019		2 <FC< 3.32
245627_at	AT1G56600	galactinol synthase, putative, similar to galactinol synthase, isoform GolS-1 GI:5608497 from (Ajuga reptans)	4.80702	3.98578		1 <FC< 2
245628_at	AT1G56650	myb family transcription factor (MYB75), contains Pfam profile: PF00249 myb-like DNA-binding domain; identical to cDNA putative transcription factor (MYB75) GI:3941507	4.77872	4.59053		0.5 <FC< 1
264400_at	AT1G61800	glucose-6-phosphate/phosphate translocator, putative, similar to glucose-6-phosphate/phosphate-translocator precursor GI:2997591 from (Pisum sativum)	4.71338	3.92454		0.25 <FC< 0.5
265418_at	AT2G20880	AP2 domain-containing transcription factor, putative, similar to AP2 domain containing protein RAP2.4 (Arabidopsis thaliana) GI:2281633	4.55283	3.4993		-0.25 <FC< 0.25
252888_at	AT4G39210	glucose-1-phosphate adenylyltransferase large subunit 3 (APL3) / ADP-glucose pyrophosphorylase, identical to SP:P55231	4.50468	2.98707		-0.5 <FC< -0.25
253293_at	AT4G33905	peroxisomal membrane protein 22 kDa, putative, similar to 22 kDa peroxisomal membrane protein PMP22 (Mus musculus) gi:10954089:gb:AAG25724	4.38411	4.06901		-1 <FC< -0.5
263374_at	AT2G20560	DNAJ heat shock family protein, SP:Q9UDY4 DnaJ homolog subfamily B member 4 (Heat shock 40 kDa protein 1 homolog) {Homo sapiens}; contains Pfam profile PF00226: DnaJ domain	4.26505	3.40298		-2 <FC< -1
257644_at	AT3G25780	allene oxide cyclase, putative / early-responsive to dehydration protein, putative / ERD protein, putative, similar to allene oxide cyclase GI:8977961 from (Lycopersicon esculentum); similar to early-responsive to dehydration (ERD12) protein (GI:15320414); contains Pfam profile PF06351: Allene oxide cyclase	4.11346	4.46401		-3.32 <FC< -2
265444_s_at	AT2G37180;AT2G37170	[AT2G37180, plasma membrane intrinsic protein 2C (PIP2C) / aquaporin PIP2.3 (PIP2.3) / water-stress induced tonoplast intrinsic protein (RD28), identical to plasma membrane intrinsic protein 2C SP:P30302 from (Arabidopsis thaliana) ];[AT2G37170, plasma membrane intrinsic protein 2B (PIP2B) / aquaporin PIP2.2 (PIP2.2), identical to SP:P43287 Plasma membrane intrinsic protein 2B {Arabidopsis thalia…	3.85555	3.81332		FC< -3.32
255795_at	AT2G33380	calcium-binding RD20 protein (RD20), induced by abscisic acid during dehydration PMID:10965948; putative transmembrane channel protein PMID:10965948; identical to GI:10862968 (Arabidopsis thaliana); contains EF-hand domain	3.75007	3.79331		FC=Fold Change
248218_at	AT5G53710	expressed protein	3.73311	3.98032
263783_at	AT2G46400	WRKY family transcription factor	3.69924	2.80922
250994_at	AT5G02490	heat shock cognate 70 kDa protein 2 (HSC70-2) (HSP70-2), identical to SP:P22954 Heat shock cognate 70 kDa protein 2 (Hsc70.2) {Arabidopsis thaliana}	3.64091	2.93838
249769_at	AT5G24120	RNA polymerase sigma subunit SigE (sigE) / sigma-like factor (SIG5), identical to RNA polymerase sigma subunit SigE (Arabidopsis thaliana) GI:4972299, sigma-like factor (Arabidopsis thaliana) GI:4033838; contains Pfam profiles PF04545: Sigma-70, region 4, PF04539: Sigma-70 region 3, PF04542: Sigma-70 region 2	3.61299	3.28268
262911_s_at	AT1G59860;AT1G07400	[AT1G59860, 17.6 kDa class I heat shock protein (HSP17.6A-CI), similar to 17.5 kDa class I heat shock protein SP:P04793 from (Glycine max) ];[AT1G07400, 17.8 kDa class I heat shock protein (HSP17.8-CI), similar to 17.5 kDa class I heat shock protein SP:P04793 from (Glycine max); contains Pfam PF00011: Hsp20/alpha crystallin family ]	3.54207	4.53019
258133_at	AT3G24500	ethylene-responsive transcriptional coactivator, putative, similar to ethylene-responsive transcriptional coactivator (Lycopersicon esculentum) gi:5669634:gb:AAD46402	3.50616	4.14673
247293_at	AT5G64510	expressed protein	3.49793	4.47029
255604_at	AT4G01080	expressed protein	3.40114	3.66093
251054_at	AT5G01540	lectin protein kinase, putative, similar to receptor lectin kinase 3 (Arabidopsis thaliana) gi:4100060:gb:AAD00733; contains protein kinase domain, Pfam:PF00069; contains legume lectins alpha and beta domains, Pfam:PF00138 and Pfam:PF00139	3.38139	2.28897
253104_at	AT4G36010	pathogenesis-related thaumatin family protein, similar to receptor serine/threonine kinase PR5K (Arabidopsis thaliana) GI:1235680; contains Pfam profile PF00314: Thaumatin family	3.36788	2.8152
245329_at	AT4G14365	zinc finger (C3HC4-type RING finger) family protein / ankyrin repeat family protein, contains Pfam profile: PF00097 zinc finger, C3HC4 type (RING finger) and Pfam profile: PF00023 ankyrin repeat	3.36124	2.27448
252131_at	AT3G50930	AAA-type ATPase family protein, contains Pfam profile: ATPase family PF00004	3.32474	1.87452
267546_at	AT2G32680	disease resistance family protein, contains leucine rich-repeat (LRR) domains Pfam:PF00560, INTERPRO:IPR001611; similar to Cf-2.2 (Lycopersicon pimpinellifolium) gi:1184077:gb:AAC15780	3.31252	2.72908
257262_at	AT3G21890	zinc finger (B-box type) family protein, contains Pfam profile: PF01760 CONSTANS family zinc finger	3.15842	3.40337
247780_at	AT5G58770	dehydrodolichyl diphosphate synthase, putative / DEDOL-PP synthase, putative, similar to GI:796076	3.15479	4.67469
266071_at	AT2G18680	expressed protein	3.10838	2.72448
261191_at	AT1G32900	starch synthase, putative, similar to starch synthase SP:Q42857 from (Ipomoea batatas)	3.09137	2.98881
266841_at	AT2G26150	heat shock transcription factor family protein, contains Pfam profile: PF00447 HSF-type DNA-binding domain	3.05741	3.54227
256861_at	AT3G23920	beta-amylase, putative / 1,4-alpha-D-glucan maltohydrolase, putative, similar to beta-amylase enzyme (Arabidopsis thaliana) GI:6065749, beta-amylase PCT-BMYI from (Solanum tuberosum); contains Pfam profile PF01373: Glycosyl hydrolase family 14	3.03369	2.54955
248205_at	AT5G54300	expressed protein, contains similarity to cotton fiber expressed protein 1 (Gossypium hirsutum) gi:3264828:gb:AAC33276	3.02113	3.15825
259445_at	AT1G02400	gibberellin 2-oxidase, putative / GA2-oxidase, putative, similar to GA2ox2 (GI:4678368); similar to dioxygenase GI:1666096 from (Marah macrocarpus); contains PF03171 2OG-Fe(II) oxygenase superfamily domain	3.01293	2.69218
266327_at	AT2G46680	homeobox-leucine zipper protein 7 (HB-7) / HD-ZIP transcription factor 7, identical to homeobox-leucine zipper protein ATHB-7 (HD-ZIP protein ATHB-7) (SP:P46897) (Arabidopsis thaliana);	2.92749	2.01412
246403_at	AT1G57590	similar to pectinacetylesterase, putative [Arabidopsis thaliana] (TAIR:At5g26670.1); similar to putative pectinacetylesterase precursor [Oryza sativa (japonica cultivar-group)] (GB:NP_918013.1); contains InterPro domain Pectinacetylesterase (InterPro:IPR004963)	2.91507	3.0745
266720_s_at	AT2G46670;AT2G46790	[AT2G46670, pseudo-response regulator, putative / timing of CAB expression 1-like protein, putative, similar to pseudo-response regulator 9 (Arabidopsis thaliana) GI:10281000, timing of CAB expression 1-like protein (Arabidopsis thaliana) GI:9247022 ];[AT2G46790, pseudo-response regulator 9 (APRR9) / timing of CAB expression 1-like protein (TL1), identical to pseudo-response regulator 9 GI:102810…	2.90516	2.97812
250648_at	AT5G06760	late embryogenesis abundant group 1 domain-containing protein / LEA group 1 domain-containing protein, low similarity to SP:P46515 11 kDa late embryogenesis abundant protein (DS11) {Helianthus annuus}; contains Pfam profile PF03760: Late embryogenesis abundant (LEA) group 1	2.89467	2.27574
263787_at	AT2G46420	expressed protein	2.88422	2.46441
254255_at	AT4G23220	protein kinase family protein, contains Pfam PF00069: Protein kinase domain	2.87995	1.63772
254869_at	AT4G11890	protein kinase family protein, contains protein kinase domain, Pfam:PF00069	2.87766	2.25941
245078_at	AT2G23340	encodes a member of the DREB subfamily A-5 of ERF/AP2 transcription factor family. The protein contains one AP2 domain. There are 16 members in this subfamily including RAP2.1, RAP2.9 and RAP2.10.	2.86122	2.54482
266462_at	AT2G47770	benzodiazepine receptor-related, contains weak similarity to Peripheral-type benzodiazepine receptor (PBR) (PKBS) (Mitochondrial benzodiazepine receptor) (Swiss-Prot:P30536) (Homo sapiens)	2.84602	2.40096
255844_at	AT2G33580	protein kinase family protein / peptidoglycan-binding LysM domain-containing protein, protein kinase (Arabidopsis thaliana) GI:2852449; contains Pfam profiles PF01476: LysM domain, PF00069: Protein kinase domain	2.83146	2.31114
264318_at	AT1G04220	beta-ketoacyl-CoA synthase, putative, Strong similarity to beta-keto-Coa synthase gb:U37088 from Simmondsia chinensis, GI:4091810	2.82484	2.86044
261247_at	AT1G20070	expressed protein	2.80884	2.76343
255340_at	AT4G04490	protein kinase family protein, contains Pfam PF00069: Protein kinase domain	2.78678	2.24491
256627_at	AT3G19970	expressed protein	2.77878	2.60108
245348_at	AT4G17770	glycosyl transferase family 20 protein / trehalose-phosphatase family protein, contains Pfam profile: PF02358 trehalose-phosphatase	2.74818	1.6519
260881_at	AT1G21550	calcium-binding protein, putative, contains similarity to calcium-binding protein GB:CAB63264 GI:6580549 from (Lotus japonicus)	2.74454	2.74439
245724_at	AT1G73390	expressed protein	2.73633	2.55298
253245_at	AT4G34590	bZIP transcription factor family protein, similar to common plant regulatory factor 7 GI:9650828 from (Petroselinum crispum)	2.72588	3.22179
260491_at	AT1G51440	lipase class 3 family protein, similar to DEFECTIVE IN ANTHER DEHISCENCE1 (Arabidopsis thaliana) GI:16215706, lipase (Dianthus caryophyllus) GI:4103627; contains Pfam profile PF01764: Lipase	2.69604	2.16903
253382_at	AT4G33040	glutaredoxin family protein, contains INTERPRO Domain IPR002109, Glutaredoxin (thioltransferase)	2.69171	2.49714
247723_at	AT5G59220	protein phosphatase 2C, putative / PP2C, putative, ABA induced protein phosphatase 2C, Fagus sylvatica, EMBL:FSY277743	2.66157	3.18741
252525_at	AT3G46450	SEC14 cytosolic factor family protein / phosphoglyceride transfer family protein, contains Pfam PF00650 : CRAL/TRIO domain; similar to polyphosphoinositide binding protein Ssh1p (GI::2739044) {Glycine max}	2.65521	2.51032
267080_at	AT2G41190	amino acid transporter family protein, low similarity to vesicular GABA transporter (Rattus norvegicus) GI:2587061; belongs to INTERPRO:IPR002422 amino acid/polyamine transporter, family II	2.65147	2.60085
259705_at	AT1G77450	no apical meristem (NAM) family protein, contains Pfam PF02365: No apical meristem (NAM) domain; similar to GRAB1 protein GB:CAA09371, a novel member of the NAC domain family	2.64664	3.21205
253263_at	AT4G34000	ABA-responsive element-binding protein / abscisic acid responsive elements-binding factor (ABRE) / ABA-responsive elements-binding factor (ABF3), identical to abscisic acid responsive elements-binding factor (ABF3) GI:6739280 from (Arabidopsis thaliana); identical to cDNA abscisic acid responsive elements-binding factor (ABRE) mRNA, complete cds GI:6739279	2.63299	2.08729
252363_at	AT3G48460	GDSL-motif lipase/hydrolase family protein, similar to lipase (Arabidopsis thaliana) GI:1145627; contains InterPro Entry IPR001087 Lipolytic enzyme, G-D-S-L family	2.62872	2.99487
250420_at	AT5G11260	bZIP protein HY5 (HY5), identical to HY5 protein GI:2251085 from (Arabidopsis thaliana)	2.62162	2.16171
248332_at	AT5G52640	heat shock protein 81-1 (HSP81-1) / heat shock protein 83 (HSP83), nearly identical to SP:P27323 Heat shock protein 81-1 (HSP81-1) (Heat shock protein 83) {Arabidopsis thaliana}; contains Pfam profiles PF02518: ATPase, histidine kinase-, DNA gyrase B-, and HSP90-like domain protein, PF00183: Hsp90 protein	2.62061	3.58606
251028_at	AT5G02230	haloacid dehalogenase-like hydrolase family protein, contains InterPro accession IPR005834: Haloacid dehalogenase-like hydrolase	2.60974	2.43396
261443_at	AT1G28480	glutaredoxin family protein, contains INTERPRO Domain IPR002109, Glutaredoxin (thioltransferase)	2.6061	2.87458
250556_at	AT5G07920	diacylglycerol kinase 1 (DGK1), identical to diacylglycerol kinase 1 (Diglyceride kinase 1, DGK 1, DAG kinase 1) (Arabidopsis thaliana) SWISS-PROT:Q39017	2.59274	2.09983
265305_at	AT2G20340	tyrosine decarboxylase, putative, similar to tyrosine/dopa decarboxylase (Papaver somniferum) GI:3282527, SP:Q06087 Tyrosine decarboxylase 3 (EC 4.1.1.25) {Petroselinum crispum}; contains Pfam profile PF00282: Pyridoxal-dependent decarboxylase conserved domain	2.58136	3.24364
245399_at	AT4G17340	major intrinsic family protein / MIP family protein, contains Pfam profile: MIP PF00230	2.58125	3.06992
253485_at	AT4G31800	WRKY family transcription factor	2.57517	2.20857
258609_at	AT3G02910	expressed protein, contains Pfam domain PF03674: Uncharacterised protein family (UPF0131)	2.55998	2.80211
266555_at	AT2G46270	G-box binding factor 3 (GBF3), identical to G-box binding factor 3 (GBF3) SP:P42776 from (Arabidopsis thaliana); contains Pfam profile: PF00170 bZIP transcription factor	2.55588	1.86511
246988_at	AT5G67340	armadillo/beta-catenin repeat family protein / U-box domain-containing protein, contains Pfam domain, PF00514: Armadillo/beta-catenin-like repeats and Pfam, PF04564: U-box domain	2.55152	1.52649
257763_s_at	AT3G23120;AT3G23110	[AT3G23120, leucine-rich repeat family protein, contains leucine rich-repeat (LRR) domains Pfam:PF00560, INTERPRO:IPR001611; similar to Hcr2-5b GB:AAC78595 (Lycopersicon esculentum) (Plant Cell 10, 1915-1926 (1998); ];[AT3G23110, disease resistance family protein, contains leucine rich-repeat (LRR) domains Pfam:PF00560, INTERPRO:IPR001611; similar to Cf-2.2 (Lycopersicon pimpinellifolium) gi:1184…	2.54606	2.35387
258979_at	AT3G09440	heat shock cognate 70 kDa protein 3 (HSC70-3) (HSP70-3), identical to SP:O65719 Heat shock cognate 70 kDa protein 3 (Hsc70.3) {Arabidopsis thaliana}	2.54507	2.18148
264968_at	AT1G67360	rubber elongation factor (REF) family protein, contains Pfam profile: PF05755 rubber elongation factor protein (REF)	2.52741	1.89145
258119_at	AT3G14720	mitogen-activated protein kinase, putative / MAPK, putative (MPK19), identical to mitogen-activated protein kinase (MAPK)(AtMPK19), PMID:12119167;	2.51724	2.04531
248353_at	AT5G52320	cytochrome P450, putative	2.50806	2.53034
262883_at	AT1G64780	ammonium transporter 1, member 2 (AMT1.2), nearly identical to SP:Q9ZPJ8 Ammonium transporter 1, member 2 (AtAMT1;2) {Arabidopsis thaliana}	2.50644	2.58181
257623_at	AT3G26210	cytochrome P450 71B23, putative (CYP71B23), Identical to Cytochrome P450 71B23 (SP:Q9LTM0)(Arabidopsis thaliana);contains Pfam profile: PF00067 cytochrome P450	2.50111	1.99542
262177_at	AT1G74710	isochorismate synthase 1 (ICS1) / isochorismate mutase, identical to GI:17223087 and GB:AF078080; contains Pfam profile PF00425: chorismate binding enzyme; contains TIGRfam profile TIGR00543: isochorismate synthases; identical to cDNA isochorismate synthase 1 precursor (ICS1) nuclear gene for plastid product GI:17223086	2.49063	1.4892
248118_at	AT5G55050	GDSL-motif lipase/hydrolase family protein, similar to family II lipases EXL3 GI:15054386, EXL1 GI:15054382, EXL2 GI:15054384 from (Arabidopsis thaliana); contains Pfam profile PF00657: GDSL-like Lipase/Acylhydrolase	2.46768	2.20074
254085_at	AT4G24960	ABA-responsive protein (HVA22d), identical to AtHVA22d (Arabidopsis thaliana) GI:4884938	2.46433	2.61597
247429_at	AT5G62620	galactosyltransferase family protein, contains Pfam profile: PF01762 galactosyltransferase	2.44646	2.22962
267380_at	AT2G26170	Encodes a protein with similarity to thromboxane-A synthase, putative member of cytochrome P450 family. MAX1 is expressed in the vasculature throughout the plant body.Mutants have increased axillary branches. Along with MAX3,4 thought to mediate control of shoot branching via synthesis of a signal molecule which is transported over long distance mediated by MAX2. cDNA supports the existence of th…	2.44564	1.97747
247426_at	AT5G62570	calmodulin-binding protein, similar to calmodulin-binding protein TCB60 GI:1698548 from (Nicotiana tabacum)	2.43019	1.28236
251259_at	AT3G62260	protein phosphatase 2C, putative / PP2C, putative, phosphoprotein phosphatase (EC 3.1.3.16) 1A-alpha - Homo sapiens, PIR:S22423	2.41415	2.1545
248793_at	AT5G47240	MutT/nudix family protein, similar to SP:P53370 Nucleoside diphosphate-linked moiety X motif 6 {Homo sapiens}; contains Pfam profile PF00293: NUDIX domain	2.41361	3.41341
260248_at	AT1G74310	heat shock protein 101 (HSP101), identical to heat shock protein 101 GI:6715468 GB:AAF26423 from (Arabidopsis thaliana)	2.39198	2.38364
252915_at	AT4G38810	calcium-binding EF hand family protein, contains INTERPRO:IPR002048 calcium-binding EF-hand domain	2.36874	1.93636
249237_at	AT5G42050	expressed protein, similar to gda-1 (Pisum sativum) GI:2765418	2.36566	1.49206
245749_at	AT1G51090	heavy-metal-associated domain-containing protein, contains Pfam profile PF00403: Heavy-metal-associated domain	2.36508	2.16024
259432_at	AT1G01520	myb family transcription factor, similar to myb-related protein GI:2505876 from (Arabidopsis thaliana)	2.36408	1.82563
261663_at	AT1G18330	myb family transcription factor, contains Pfam profile: PF00249 myb-like DNA-binding domain	2.36275	2.45927
258188_at	AT3G17800	expressed protein	2.35521	2.18529
260327_at	AT1G63840	zinc finger (C3HC4-type RING finger) family protein, similar to RING-H2 finger protein RHA1a (GI:3790554) (Arabidopsis thaliana)' similar to BRH1 RING finger protein (Arabidopsis thaliana) GI:4689366; contains Pfam profile PF00097: Zinc finger, C3HC4 type (RING finger)	2.34144	1.8475
256366_at	AT1G66880	serine/threonine protein kinase family protein, contains protein kinase domain, Pfam:PF00069; contains serine/threonine protein kinase domain, INTERPRO:IPR002290	2.32986	1.4694
264389_at	AT1G11960	early-responsive to dehydration protein-related / ERD protein-related, low similarity to ERD4 protein (Arabidopsis thaliana) GI:15375406	2.32595	1.7967
262159_at	AT1G52720	expressed protein	2.32279	2.77446
255595_at	AT4G01700	chitinase, putative, similar to peanut type II chitinase GI:1237025 from (Arachis hypogaea)	2.30387	1.88727
256453_at	AT1G75270	dehydroascorbate reductase, putative, similar to GI:6939839 from (Oryza sativa)	2.30302	2.66722
249278_at	AT5G41900	hydrolase, alpha/beta fold family protein, low similarity to 2-hydroxy-6-oxo-7-methylocta-2,4-dienoate hydrolase (Pseudomonas putida) GI:2822275; contains Pfam profile PF00561: hydrolase, alpha/beta fold family	2.30084	1.48334
250781_at	AT5G05410	encodes a member of the DREB subfamily A-2 of ERF/AP2 transcription factor family (DREB2A). The protein contains one AP2 domain. There are eight members in this subfamily including DREB2B.	2.29921	2.32839
261037_at	AT1G17420	lipoxygenase, putative, similar to lipoxygenase gi:1495804 (Solanum tuberosum), gi:1654140 (Lycopersicon esculentum)	2.29012	3.35895
256451_s_at	AT1G75170	SEC14 cytosolic factor family protein / phosphoglyceride transfer family protein, similar to polyphosphoinositide binding protein Ssh1p (GI:2739044) {Glycine max}; similar to SEC14 cytosolic factor (Phosphatidylinositol/phosphatidylcholine transfer protein) (PI/PCTP) (SP:P24859) (Kluyveromyces lactis) and to SEC14 cytosolic factor (SP:P53989) (Candida glabrata)	2.27644	2.02426
246340_s_at	AT3G44860;AT3G44870	[AT3G44860, S-adenosyl-L-methionine:carboxyl methyltransferase family protein, similar to defense-related protein cjs1 (Brassica carinata)(GI:14009292)(Mol Plant Pathol (2001) 2(3):159-169) ];[AT3G44870, S-adenosyl-L-methionine:carboxyl methyltransferase family protein, similar to defense-related protein cjs1 (Brassica carinata)(GI:14009292)(Mol Plant Pathol (2001) 2(3):159-169) ]	2.27573	3.39316
263419_at	AT2G17220	protein kinase, putative, similar to protein kinase APK1A (Arabidopsis thaliana) Swiss-Prot:Q06548	2.26712	1.82994
261033_at	AT1G17380	expressed protein	2.25646	3.12801
255284_at	AT4G04610	5'-adenylylsulfate reductase (APR1) / PAPS reductase homolog (PRH19), identical to 5'-adenylylsulfate reductase (Arabidopsis thaliana) GI:2738756; identical to cDNA PAPS reductase homolog (PRH19) GI:1710111	2.25542	1.49357
252373_at	AT3G48090	disease resistance protein (EDS1), identical to disease resistance protein/lipase homolog EDS1 GI:4454567; contains Pfam profile PF01764: Lipase	2.25418	1.12845
258452_at	AT3G22370	alternative oxidase 1a, mitochondrial (AOX1A), identical to GB:Q39219 (SP:Q39219) from (Arabidopsis thaliana)	2.25359	1.89653
256999_at	AT3G14200	DNAJ heat shock N-terminal domain-containing protein, low similarity to SP:O75190:DJB6_HUMAN DnaJ homolog subfamily B member 6 (Heat shock protein J2) {Homo sapiens}; contains Pfam profile PF00226 DnaJ domain	2.24761	2.46543
258901_at	AT3G05640	protein phosphatase 2C, putative / PP2C, putative, similar to protein phosphatase-2C GB:AAC36699 from (Mesembryanthemum crystallinum)	2.22784	2.71755
264107_s_at	AT2G13790;AT2G13800	[AT2G13790, leucine-rich repeat family protein / protein kinase family protein ];[AT2G13800, leucine-rich repeat family protein / protein kinase family protein, contains Pfam domains PF00560: Leucine Rich Repeat and PF00069: Protein kinase domain ]	2.22779	1.4003
249393_at	AT5G40170	disease resistance family protein, contains leucine rich-repeat (LRR) domains Pfam:PF00560, INTERPRO:IPR001611; similar to Cf-4 (Lycopersicon hirsutum) gi:2808683:emb:CAA05268	2.22016	1.34395
265679_at	AT2G32240	expressed protein, contains Pfam profile: PF04508 viral A-type inclusion protein repeat	2.2166	1.68504
257375_at	AT2G38640	expressed protein, contains Pfam profile PF04525: Protein of unknown function (DUF567)	2.21659	1.72156
246071_at	AT5G20150	SPX (SYG1/Pho81/XPR1) domain-containing protein, similar to PHO1 protein (Arabidopsis thaliana) GI:20069032; contains Pfam profile PF03105: SPX domain	2.2079	1.14466
265823_at	AT2G35760	integral membrane family protein, contains TIGRFAM TIGR01569 : plant integral membrane protein TIGR01569; contains Pfam PF04535 : Domain of unknown function (DUF588)	2.20754	2.01825
254016_at	AT4G26150	zinc finger (GATA type) family protein, Arabidopsis thaliana mRNA for GATA transcription factor 3, PID:e1254739	2.20578	2.91943
264255_at	AT1G09140	SF2/ASF-like splicing modulator (SRP30), nearly identical to SF2/ASF-like splicing modulator Srp30 (Arabidopsis thaliana) GI:4775270	2.19889	2.89231
254343_at	AT4G21990	5'-adenylylsulfate reductase (APR3) / PAPS reductase homolog (PRH26), identical to 5'-adenylylsulfate reductase (Arabidopsis thaliana) GI:2738760; identical to cDNA PAPS reductase homolog (PRH26) GI:1710113	2.19571	1.33197
254784_at	AT4G12720	MutT/nudix family protein, similar to SP:P53370 Nucleoside diphosphate-linked moiety X motif 6 {Homo sapiens}; contains Pfam profile PF00293: NUDIX domain	2.1929	1.39582
251272_at	AT3G61890	homeobox-leucine zipper protein 12 (HB-12) / HD-ZIP transcription factor 12, identical to homeobox-leucine zipper protein ATHB-12 (GI:6899887) (Arabidopsis thaliana)	2.19138	2.17872
265530_at	AT2G06050	12-oxophytodienoate reductase (OPR3) / delayed dehiscence1 (DDE1), nearly identical to DELAYED DEHISCENCE1 (GI:7688991) and to OPR3 (GI:10242314); contains Pfam profile PF00724:oxidoreductase, FAD/FMN-binding; identical to cDNA OPDA-reductase homolog GI:5059114	2.19004	3.16491
255259_at	AT4G05020	NADH dehydrogenase-related, similar to alternative NADH-dehydrogenase (Yarrowia lipolytica) GI:3718005, 64 kDa mitochondrial NADH dehydrogenase (Neurospora crassa) GI:4753821; contains Pfam profile PF00070: Pyridine nucleotide-disulphide oxidoreductase	2.1899	1.54072
245748_at	AT1G51140	basic helix-loop-helix (bHLH) family protein, contains Pfam profile: PF00010 helix-loop-helix DNA-binding domain	2.18909	2.62611
256296_at	AT1G69480	EXS family protein / ERD1/XPR1/SYG1 family protein, similar to PHO1 protein (Arabidopsis thaliana) GI:20069032; contains Pfam profiles PF03105: SPX domain, PF03124: EXS family	2.18052	1.37339
264217_at	AT1G60190	armadillo/beta-catenin repeat family protein / U-box domain-containing protein, contains Pfam domain, PF00514: Armadillo/beta-catenin-like repeats and Pfam, PF04564: U-box domain	2.17326	2.16472
253824_at	AT4G27940	mitochondrial substrate carrier family protein, contains Pfam profile: PF00153 mitochondrial carrier protein	2.17294	1.78698
252377_at	AT3G47960	proton-dependent oligopeptide transport (POT) family protein, contains Pfam profile: PF00854 POT family	2.1636	2.27527
261713_at	AT1G32640	basic helix-loop-helix (bHLH) protein (RAP-1), identical to bHLH protein GB:CAA67885 GI:1465368 from (Arabidopsis thaliana)	2.16342	2.76008
264436_at	AT1G10370	glutathione S-transferase, putative (ERD9), similar to glutathione S-transferase TSI-1 (Aegilops tauschii) gi:2190992 gb:AAD10129; similar to ESTs gb:R29860, emb:Z29757, and emb:Z29758; identical to cDNA ERD9 mRNA for glutathione S-transferase, GI:15375407, glutathione S-transferase (Arabidopsis thaliana) GI:15375408	2.15986	2.44781
262369_at	AT1G73010	expressed protein, similar to phosphatase, orphan 1 (GI:20196841) (Mus musculus), (GI:20196839) (Homo sapiens); contains TIGRFAM TIGR01489: 2,3-diketo-5-methylthio-1-phosphopentane phosphatase profile; contains TIGRFAM TIGR01488: HAD-superfamily hydrolase, subfamily IB (PSPase-like)	2.15143	1.51343
246235_at	AT4G36830	GNS1/SUR4 membrane family protein, weak similarity to long chain polyunsaturated fatty acid elongation enzyme (Isochrysis galbana) GI:17226123; contains Pfam profile PF01151: GNS1/SUR4 family	2.14786	1.66905
264289_at	AT1G61890	MATE efflux family protein, similar to ripening regulated protein DDTFR18 (Lycopersicon esculentum) GI:12231296; contains Pfam profile PF01554: Uncharacterized membrane protein family	2.14281	2.95872
266782_at	AT2G29120	similar to glutamate receptor family protein (GLR2.8) (GLUR9) [Arabidopsis thaliana] (TAIR:At2g29110.1); similar to glutamate receptor family protein (GLR2.1) (GLR3) [Arabidopsis thaliana] (TAIR:At5g27100.1); similar to glutamate receptor family protein (GLR2.3) [Arabidopsis thaliana] (TAIR:At2g24710.1); similar to glutamate receptor family protein (GLR2.9) [Arabidopsis thaliana] (TAIR:At2g29100.…	2.13533	1.58384
258167_at	AT3G21560	UDP-glucosyltransferase, putative, similar to UDP-glucose:sinapate glucosyltransferase GI:9794913 from (Brassica napus)	2.12209	1.51987
264102_at	AT1G79270	expressed protein, contains Pfam profile PF04146: YT521-B-like family	2.12193	2.45524
248082_at	AT5G55400	fimbrin-like protein, putative, similar to fimbrin-like protein (ATFIM1) (Arabidopsis thaliana) GI:2905893; contains Pfam profile PF00307: Calponin homology (CH) domain	2.11478	1.72085
246943_at	AT5G25440	protein kinase family protein, contains protein kinase domain, Pfam:PF00069	2.11181	1.54468
259704_at	AT1G77680	ribonuclease II family protein, weak similarity to SP:P37202 Mitotic control protein dis3 {Schizosaccharomyces pombe}; contains Pfam profile PF00773: RNB-like protein	2.10664	1.39508
258299_at	AT3G23410	alcohol oxidase-related, similar to long chain fatty alcohol oxidase from Candida cloacae (GI:6983581), Candida tropicalis (GI:6983594)	2.10618	1.91549
253257_at	AT4G34390	extra-large guanine nucleotide binding protein, putative / G-protein, putative, similar to extra-large G-protein (XLG) (Arabidopsis thaliana) GI:3201680; contains Pfam profile PF00503: G-protein alpha subunit	2.10437	1.02851
254952_at	AT4G10955;AT4G10960	[AT4G10955, lipase class 3 family protein, contains Pfam profile PF01764: Lipase ];[AT4G10960, UDP-glucose 4-epimerase, putative / UDP-galactose 4-epimerase, putative / Galactowaldenase, putative, similar to UDP-galactose 4-epimerase from Arabidopsis thaliana SP:Q42605, Cyamopsis tetragonoloba GI:3021357 (AJ005082) ]	2.07678	1.68014
249122_at	AT5G43850	acireductone dioxygenase (ARD/ARD') family protein, similar to iron-deficiency induced gene (Hordeum vulgare) GI:14522834, SIPL (Homo sapiens) GI:16551383; contains Pfam profile PF03079: ARD/ARD' family	2.06723	2.31899
253638_at	AT4G30470	cinnamoyl-CoA reductase-related, similar to cinnamoyl-CoA reductase from Pinus taeda (GI:17978649), Saccharum officinarum (GI:3341511)	2.06567	2.39436
259169_at	AT3G03520	phosphoesterase family protein, low similarity to SP:P95246 Phospholipase C 2 precursor (EC 3.1.4.3) {Mycobacterium tuberculosis}; contains Pfam profile PF04185: Phosphoesterase family	2.05633	1.79226
262232_at	AT1G68600	expressed protein, contains Pfam profile PF01027: Uncharacterized protein family UPF0005	2.05126	2.25236
264479_at	AT1G77280	protein kinase family protein, contains Pfam domain, PF00069: Protein kinase domain	2.04914	1.43211
259232_at	AT3G11420	fringe-related protein, similar to hypothetical protein GB:AAC23643 (Arabidopsis thaliana) + weak similarity to Fringe (Schistocerca gregaria)(GI:6573138);Fringe encodes an extracellular protein that regulates Notch signalling.	2.04906	1.63585
262644_at	AT1G62710	vacuolar processing enzyme beta / beta-VPE, identical to SP:Q39044 Vacuolar processing enzyme, beta-isozyme precursor (EC 3.4.22.-) (Beta-VPE) {Arabidopsis thaliana}	2.04868	1.5538
246247_at	AT4G36640	SEC14 cytosolic factor family protein / phosphoglyceride transfer family protein, similar to polyphosphoinositide binding protein Ssh1p (GI:2739044) {Glycine max, SEC14 cytosolic factor (Phosphatidylinositol/phosphatidylcholine transfer protein) (PI/PCTP) (SP:P24859) (Kluyveromyces lactis) and to SEC14 cytosolic factor (SP:P53989) (Candida glabrata)	2.03965	1.87582
261832_at	AT1G10650	expressed protein	2.03926	2.26417
248698_at	AT5G48380	leucine-rich repeat family protein / protein kinase family protein, contains protein kinase domain, Pfam:PF00069; contains leucine-rich repeats, Pfam:PF00560	2.03444	1.24522
266299_at	AT2G29450	glutathione S-transferase (103-1A), identical to Swiss-Prot:P46421 glutathione S-transferase 103-1A (Arabidopsis thaliana)	2.03401	2.79462
255926_at	AT1G22190	AP2 domain-containing transcription factor, putative, similar to AP2 domain containing protein RAP2.4 GI:2281633 from (Arabidopsis thaliana)	2.03101	1.61295
259037_at	AT3G09350	armadillo/beta-catenin repeat family protein, contains Pfam profile: PF00514 armadillo/beta-catenin-like repeat	2.02867	2.38673
262940_at	AT1G79520	cation efflux family protein, contains cation efflux family protein domain, Pfam:PF01545	2.01227	2.50807
248045_at	AT5G56030	heat shock protein 81-2 (HSP81-2), nearly identical to SP:P55737 Heat shock protein 81-2 (HSP81-2) {Arabidopsis thaliana}	2.01001	1.72887
248248_at	AT5G53120	spermidine synthase, putative / putrescine aminopropyltransferase, putative, similar to SP:O82147 Spermidine synthase (EC 2.5.1.16) (Putrescine aminopropyltransferase) (SPDSY) {Coffea arabica}; contains Pfam profile PF01564: Spermine/spermidine synthase	2.00923	2.29004
258894_at	AT3G05650	disease resistance family protein, contains leucine rich-repeat (LRR) domains Pfam:PF00560, INTERPRO:IPR001611; similar to Cf-4A protein (Lycopersicon esculentum) gi:3097197:emb:CAA73187	2.00669	1.33549
262926_s_at	AT1G65800;AT1G65790	[AT1G65800, S-receptor protein kinase, putative, similar to PIR:T05180:T05180 S-receptor kinase ARK3 precursor - (Arabidopsis thaliana) ];[AT1G65790, S-receptor protein kinase, putative, similar to similar to PIR:T05180:T05180 S-receptor kinase ARK3 precursor - (Arabidopsis thaliana) ]	1.99762	1.05997
266267_at	AT2G29460	glutathione S-transferase, putative	1.99162	2.21347
264787_at	AT2G17840	senescence/dehydration-associated protein-related (ERD7), similar to senescence-associated protein 12 (Hemerocallis hybrid cultivar) gi:3551958:gb:AAC34857; strong similarity to early-responsive to dehydration stress ERD7 protein (Arabidopsis thaliana) gi:15320412:dbj:BAB63916; identical to cDNA ERD7 partial cds GI:15320411	1.98752	1.43071
246870_at	AT5G26030	ferrochelatase I, identical to Swiss-Prot:P42043 ferrochelatase I, chloroplast/mitochondrial precursor (EC 4.99.1.1) (Protoheme ferro-lyase) (Heme synthetase) (Arabidopsis thaliana)	1.98482	1.36716
265871_at	AT2G01680	ankyrin repeat family protein, contains ankyrin repeat domains, Pfam:PF00023	1.98314	1.18994
265200_s_at	AT2G36800;AT2G36790	[AT2G36800, UDP-glucoronosyl/UDP-glucosyl transferase family protein, contains Pfam profile: PF00201 UDP-glucoronosyl and UDP-glucosyl transferase ];[AT2G36790, UDP-glucoronosyl/UDP-glucosyl transferase family protein, contains Pfam profile: PF00201 UDP-glucoronosyl and UDP-glucosyl transferase ]	1.98271	2.40095
253284_at	AT4G34150	C2 domain-containing protein, similar to calcium-dependent protein kinase (Dunaliella tertiolecta) GI:6644464; contains Pfam profile PF00168: C2 domain	1.98112	1.26052
253131_at	AT4G35550	homeobox-leucine zipper protein (HB-2) / HD-ZIP protein, HB2 homeodomain protein (Populus tremula x Populus tremuloides) GI:3955021; contains Pfam PF00046: Homeobox domain	1.97983	1.9953
253063_at	AT4G37640	calcium-transporting ATPase 2, plasma membrane-type / Ca(2+)-ATPase isoform 2 (ACA2), identical to SP:O81108 Calcium-transporting ATPase 2, plasma membrane-type (EC 3.6.3.8) (Ca(2+)-ATPase isoform 2) {Arabidopsis thaliana}	1.97446	1.12797
263433_at	AT2G22240	inositol-3-phosphate synthase isozyme 2 / myo-inositol-1-phosphate synthase 2 / MI-1-P synthase 2 / IPS 2, identical to SP:Q38862 Myo-inositol-1-phosphate synthase isozyme 2 (EC 5.5.1.4) (MI-1-P synthase 2) (IPS 2) {Arabidopsis thaliana}	1.97158	2.27608
260225_at	AT1G74590	glutathione S-transferase, putative, similar to putative glutathione S-transferase GB:CAA10060 (Arabidopsis thaliana); contains Pfam profile: PF00043 Glutathione S-transferases	1.96894	2.46455
261081_at	AT1G07350	transformer serine/arginine-rich ribonucleoprotein, putative, similar to GB:Y09506 from (Nicotiana tabacum) (Plant Mol. Biol. 35 (3), 261-269 (1997))	1.96521	2.5919
245384_at	AT4G16790	hydroxyproline-rich glycoprotein family protein, contains proline-rich extensin domains, INTERPRO:IPR002965	1.9641	1.25015
246987_at	AT5G67300	myb family transcription factor, contains PFAM profile: myb DNA binding domain PF00249	1.9626	2.28725
264951_at	AT1G76970	VHS domain-containing protein / GAT domain-containing protein, weak similarity to HGF-regulated tyrosine kinase substrate (Mus musculus) GI:1089781; contains Pfam profiles PF00790: VHS domain, PF03127: GAT domain	1.9621	1.55544
266097_at	AT2G37970	SOUL heme-binding family protein, weak similarity to SOUL protein (Mus musculus) GI:4886906; contains Pfam profile PF04832: SOUL heme-binding protein	1.9526	1.49416
266065_at	AT2G18790	phytochrome B (PHYB), Identical to SP:P14713 Phytochrome B {Arabidopsis thaliana}	1.95218	1.13254
256880_at	AT3G26450	major latex protein-related / MLP-related, low similarity to major latex protein {Papaver somniferum}(GI:294060) ; contains Pfam profile PF00407: Pathogenesis-related protein Bet v I family	1.94805	2.11384
263122_at	AT1G78510	solanesyl diphosphate synthase (SPS), identical to solanesyl diphosphate synthase (Arabidopsis thaliana) GI:19911233; contains Pfam profile PF00348: Polyprenyl synthetase	1.94602	1.60719
262098_at	AT1G56170	transcription factor, putative, similar to Transcription factor GB:CAA74053 GI:2398533 from (Arabidopsis thaliana) similarity to transcription factor Hap5a similar to transcription factor Hap5a (Arabidopsis thaliana)(GI:6523090)	1.93838	2.00585
255630_at	AT4G00700	C2 domain-containing protein, contains INTERPRO:IPR000008 C2 domain	1.93168	1.45369
251895_at	AT3G54420	class IV chitinase (CHIV), almost identical to class IV chitinase from GI:2597826 (Arabidopsis thaliana)	1.90917	1.98282
263478_at	AT2G31880	leucine-rich repeat transmembrane protein kinase, putative	1.90573	1.331
258270_at	AT3G15650	phospholipase/carboxylesterase family protein, low similarity to lysophospholipase I (Mus musculus) GI:1864159; contains Pfam profile PF02230: Phospholipase/Carboxylesterase family	1.90435	1.32689
263776_s_at	AT2G46430;AT2G46440	[AT2G46430, cyclic nucleotide-regulated ion channel / cyclic nucleotide-gated channel (CNGC3), identical to cyclic nucleotide and calmodulin-regulated ion channel GI:4581201 from (Arabidopsis thaliana) ];[AT2G46440, similar to cyclic nucleotide-regulated ion channel, putative (CNGC12) [Arabidopsis thaliana] (TAIR:At2g46450.1); similar to cyclic nucleotide-regulated ion channel / cyclic nucleotide…	1.90291	1.16066
257056_at	AT3G15350	glycosyltransferase family 14 protein / core-2/I-branching enzyme family protein, contains Pfam profile: PF02485 Core-2/I-Branching enzyme	1.89321	1.41304
247455_at	AT5G62470	myb family transcription factor (MYB96), contains Pfam profile: PF00249 myb-like DNA-binding domain	1.89051	1.48991
255406_at	AT4G03450	ankyrin repeat family protein, contains ankyrin repeats, Pfam domain PF00023	1.88671	1.841
266832_at	AT2G30040	protein kinase family protein, contains protein kinase domain, Pfam:PF00069	1.8866	2.15473
247265_at	AT5G64550	loricrin-related, contains weak similarity to Loricrin (Swiss-Prot:P23490) (Homo sapiens)	1.87765	1.16052
251975_at	AT3G53230	cell division cycle protein 48, putative / CDC48, putative, very strong similarity to SP:P54609 Cell division cycle protein 48 homolog {Arabidopsis thaliana}; contains Pfam profiles PF00004: ATPase AAA family, PF02359: Cell division protein 48 (CDC48) N-terminal domain	1.87473	2.33035
246976_s_at	AT5G24810	ABC1 family protein, contains Pfam domain, PF03109: ABC1 family	1.87018	1.25375
255957_at	AT1G22160	senescence-associated protein-related, similar to senescence-associated protein SAG102 (GI:22331931) (Arabidopsis thaliana)	1.86842	1.88686
264123_at	AT1G02270	endonuclease/exonuclease/phosphatase family protein / calcium-binding EF hand family protein, contains Pfam profiles: PF03372 endonuclease/exonuclease/phosphatase family, PF00036 EF hand	1.86331	1.18487
251644_at	AT3G57540	remorin family protein, contains Pfam domain, PF03763: Remorin, C-terminal region	1.8516	1.74591
262414_at	AT1G49430	long-chain-fatty-acid--CoA ligase / long-chain acyl-CoA synthetase, nearly identical to acyl CoA synthetase (MF45P) GI:1617268 from (Brassica napus)	1.84291	1.12004
254432_at	AT4G20830	FAD-binding domain-containing protein, similar to SP:P30986 reticuline oxidase precursor (Berberine-bridge-forming enzyme) (BBE) (Tetrahydroprotoberberine synthase) (Eschscholzia californica); contains PF01565 FAD binding domain	1.84237	1.47936
262882_at	AT1G64900	cytochrome P450, putative, similar to cytochrome p450 GI:438240 from (Solanum melongena)	1.83384	1.65984
260239_at	AT1G74360	leucine-rich repeat transmembrane protein kinase, putative, similar to brassinosteroid insensitive 1 GB:AAC49810 (putative receptor protein kinase); contains Pfam profiles: PF00560 Leucine Rich Repeat (17 repeats), PF00069 Eukaryotic protein kinase domain	1.8316	1.28941
254693_at	AT4G17880	basic helix-loop-helix (bHLH) family protein, bHLH protein, Arabidopsis thaliana, PATCHX:E255557	1.82782	1.38663
249191_at	AT5G42760	expressed protein, similar to hypothetical protein [Streptomyces sp. KO-3988] (GB:BAD86809.1); contains InterPro domain Protein of unknown function DUF142 (InterPro:IPR003455)	1.82621	1.98036
261420_at	AT1G07720	beta-ketoacyl-CoA synthase family protein, similar to GB:AAC99312 from (Arabidopsis thaliana) (Plant J. (1999) In press)	1.82563	1.76331
247760_at	AT5G59130	subtilase family protein, contains similarity to prepro-cucumisin GI:807698 from (Cucumis melo)	1.82257	1.51148
259518_at	AT1G20510	4-coumarate--CoA ligase family protein / 4-coumaroyl-CoA synthase family protein, similar to SP:P14912 and SP:P14913 from Petroselinum crispum; contains Pfam AMP-binding enzyme domain PF00501	1.82059	1.67377
257880_at	AT3G16910	Encodes a peroxisomal protein with acetyl-CoA synthetase activity that is responsible for the activation of acetate for entry into the glyoxylate cycle.	1.81988	2.4093
254321_at	AT4G22590	trehalose-6-phosphate phosphatase, putative, similar to trehalose-6-phosphate phosphatase (AtTPPA) GI:2944178; contains Pfam profile PF02358: Trehalose-phosphatase	1.80933	1.84536
264331_at	AT1G04130	tetratricopeptide repeat (TPR)-containing protein, contains non-consensus donor splice site AT at exon 4 and acceptor splice site at exon5; Contains similarity to serine/threonine protein phosphatase gb:X83099 from S. cerevisiae, SP:O95801 Tetratricopeptide repeat protein 4 Homo sapiens; contains Pfam profile PF00515: TPR Domain	1.80349	1.60469
253630_at	AT4G30490	AFG1-like ATPase family protein, contains Pfam profile: PF03969 AFG1-like ATPase	1.80125	1.60255
257925_at	AT3G23170	expressed protein	1.80071	1.91886
259922_at	AT1G72770	protein phosphatase 2C P2C-HA / PP2C P2C-HA (P2C-HA), identical to protein phosphatase 2C (AtP2C-HA) GB:AJ003119 (Arabidopsis thaliana) (Plant Mol. Biol. 38 (5), 879-883 (1998))	1.7999	1.74221
253879_s_at	AT4G27560;AT4G27570	[AT4G27560, glycosyltransferase family protein, contains Pfam profile: PF00201 UDP-glucoronosyl and UDP-glucosyl transferase ];[AT4G27570, glycosyltransferase family protein, contains Pfam profile: PF00201 UDP-glucoronosyl and UDP-glucosyl transferase ]	1.79867	1.67306
255622_at	AT4G01070	the glycosyltransferase (UGT72B1) is involved in metabolizing xenobiotica (chloroaniline and chlorophenole). Comparison between wild type and knock-out mutant demonstrates the central role of this gene for metabolizing chloroaniline but significantly less for chlorophenole. The glucosyltransferase preferred UDP-xylose over UDP-glucose indicating its (additional) functioning as a xylosyltransferas…	1.79847	1.79541
259737_at	AT1G64400	long-chain-fatty-acid--CoA ligase, putative / long-chain acyl-CoA synthetase, putative, similar to GI:1617270 (MF7P) from (Brassica napus)	1.79816	1.73731
256454_at	AT1G75280	isoflavone reductase, putative, identical to SP:P52577 Isoflavone reductase homolog P3 (EC 1.3.1.-) {Arabidopsis thaliana}; contains Pfam profile PF02716: isoflavone reductase. Involved in response to oxidative stress.	1.7973	1.82058
247918_at	AT5G57610	protein kinase family protein, similar to protein kinase (Glycine max) GI:170047, MAP3K delta-1 protein kinase (Arabidopsis thaliana) GI:2253010; contains Pfam profile: PF00069 Eukaryotic protein kinase domain	1.79634	1.12316
250502_at	AT5G09590	heat shock protein 70 / HSP70 (HSC70-5), identical to heat shock protein 70 (Arabidopsis thaliana) GI:6746590	1.79584	1.59654
267337_at	AT2G39980	transferase family protein, contains Pfam profile PF02458 transferase family	1.79486	1.99058
250289_at	AT5G13190	expressed protein	1.78849	1.46437
258830_at	AT3G07090	expressed protein	1.78675	1.99083
248719_at	AT5G47910	respiratory burst oxidase protein D (RbohD) / NADPH oxidase, identical to respiratory burst oxidase protein D from Arabidopsis thaliana (gi:3242789)	1.78569	1.10563
263918_at	AT2G36590	proline transporter, putative, strong similarity to proline transporter 1 GI:1769901 from (Arabidopsis thaliana); contains Pfam profile PF01490: Transmembrane amino acid transporter protein	1.78388	2.73531
259655_at	AT1G55210	disease resistance response protein-related/ dirigent protein-related, smimilar to dirigent protein (Thuja plicata) gi:6694699:gb:AAF25360; similar to pathogenesis-related protein (Pisum sativum) gi:4585273:gb:AAD25355	1.77617	1.4094
255364_s_at	AT4G22240;AT4G04020	[AT4G22240, plastid-lipid associated protein PAP, putative, similar to plastid-lipid associated proteins PAP2 (Brassica rapa) GI:14248550 GI:14248556; contains Pfam profile PF04755: PAP_fibrillin ];[AT4G04020, plastid-lipid associated protein PAP, putative / fibrillin, putative, strong similarity to plastid-lipid associated proteins PAP1 GI:14248554, PAP2 GI:14248556 from (Brassica rapa), fibrill…	1.77598	2.17952
263073_at	AT2G17500	auxin efflux carrier family protein, contains auxin efflux carrier domain, Pfam:PF03547	1.76188	1.46404
248581_at	AT5G49900	expressed protein, contains Pfam domain PF04685: Protein of unknown function, DUF608	1.75938	1.31639
250279_at	AT5G13200	GRAM domain-containing protein / ABA-responsive protein-related, similar to ABA-responsive protein (Hordeum vulgare) GI:4103635; contains Pfam profile PF02893: GRAM domain	1.75727	1.39892
247983_at	AT5G56630	phosphofructokinase family protein, similar to phosphofructokinase (Amycolatopsis methanolica) GI:17432243; contains Pfam profile PF00365: Phosphofructokinase	1.75205	1.41169
247554_at	AT5G61010	exocyst subunit EXO70 family protein, leucine zipper-containing protein, tomato, PIR:S21495; contains Pfam domain PF03081: Exo70 exocyst complex subunit; similar to rexo70 (GI:2827160) {Rattus norvegicus}	1.74845	1.51657
251725_at	AT3G56260	expressed protein	1.74845	1.40957
251020_at	AT5G02270	ABC transporter family protein, NBD-like protein POP, Arabidopsis thaliana, EMBL:AF127664	1.74715	1.61864
258033_at	AT3G21250	ABC transporter family protein, similar to MRP-like ABC transporter GB:AAC49791 from (Arabidopsis thaliana)	1.74703	1.12705
253814_at	AT4G28290	expressed protein	1.73956	2.10498
250435_at	AT5G10380	zinc finger (C3HC4-type RING finger) family protein, contains Pfam profile: PF00097 zinc finger, C3HC4 type (RING finger)	1.73875	1.16313
264636_at	AT1G65490	expressed protein	1.73849	1.44646
265665_at	AT2G27420	cysteine proteinase, putative, contains similarity to cysteine protease SPCP1 GI:13491750 from (Ipomoea batatas)	1.73796	3.15322
262590_at	AT1G15100	zinc finger (C3HC4-type RING finger) family protein, contains Pfam profile: PF00097 zinc finger, C3HC4 type (RING finger)	1.7376	1.58704
261570_at	AT1G01120	fatty acid elongase 3-ketoacyl-CoA synthase 1 (KCS1), nearly identical to GB:AAC99312 GI:4091810 from (Arabidopsis thaliana)	1.73629	1.88391
265894_at	AT2G15050	lipid transfer protein, putative, similar to SP:Q42641 nonspecific lipid-transfer protein A precursor (LTP A) (Wax-associated protein 9A) {Brassica oleracea}; contains Pfam Protease inhibitor/seed storage/LTP family domain PF00234	1.72586	1.34737
255723_at	AT3G29575	expressed protein	1.72554	1.81405
258336_at	AT3G16050	stress-responsive protein, putative, similar to ethylene-inducible protein HEVER (Hevea brasiliensis) SWISS-PROT:Q39963; contains Pfam domain, PF01680: SOR/SNZ family	1.72427	2.02931
245039_at	AT2G26600	glycosyl hydrolase family 17 protein	1.72128	1.16689
267319_at	AT2G34660	glutathione S-conjugate ABC transporter (MRP2), almost identical to MgATP-energized glutathione S-conjugate pump GI:2909781 from (Arabidopsis thaliana)	1.72099	1.30061
254211_at	AT4G23570	phosphatase-related, low similarity to phosphoprotein phosphatase (Mus musculus) GI:567040; contains Pfam profiles PF00515: TPR Domain, PF05002: SGS domain, PF04969: CS domain	1.71529	1.60338
251791_at	AT3G55500	expansin, putative (EXP16), similar to expansin GI:2828241 from (Brassica napus); alpha-expansin gene family, PMID:11641069	1.71318	1.54044
266290_at	AT2G29490	glutathione S-transferase, putative, similar to glutathione S-transferase 103-1A (Arabidopsis thaliana) SWISS-PROT:P46421	1.70892	2.21423
249336_at	AT5G41070	double-stranded RNA-binding domain (DsRBD)-containing protein, contains Pfam profile PF00035: Double-stranded RNA binding motif	1.70677	1.09424
263157_at	AT1G54100	aldehyde dehydrogenase, putative / antiquitin, putative, strong similarity to SP:Q41247 Aldehyde dehydrogenase family 7 member A1 (EC 1.2.1.3) (Antiquitin 1) (Brassica turgor-responsive/drought-induced gene 26 protein) (Btg-26) {Brassica napus}; similar to turgor-responsive protein 26G (aldehyde dehydrogenase family 7 member A1) (Pisum sativum) SWISS-PROT:P25795	1.70443	1.44172
250304_at	AT5G12110	elongation factor 1B alpha-subunit 1 (eEF1Balpha1), identical to elongation factor 1B alpha-subunit (Arabidopsis thaliana) GI:6686819	1.70339	3.68167
255116_at	AT4G08850	leucine-rich repeat family protein / protein kinase family protein, contains Pfam domains PF00560: Leucine Rich Repeat and PF00069: Protein kinase domain	1.70337	1.01706
262626_at	AT1G06430	encodes a FtsH protease that is localized to the chloroplast	1.70278	1.94653
261819_at	AT1G11410	S-locus protein kinase, putative, similar to receptor-like protein kinase (Arabidopsis thaliana) gi:4008008:gb:AAC95352; contains S-locus glycoprotein family domain, Pfam:PF00954	1.70153	1.76912
253147_at	AT4G35600	protein kinase family protein, contains protein kinase domain, Pfam:PF00069	1.69038	1.11215
256178_s_at	AT1G51760;AT1G51780	[AT1G51760, IAA-amino acid hydrolase 3 / IAA-Ala hydrolase 3 (IAR3), identical to IAA-Ala hydrolase (IAR3) (Arabidopsis thaliana) GI:3421384 ];[AT1G51780, IAA-amino acid hydrolase 5 / auxin conjugate hydrolase (ILL5), identical to auxin conjugate hydrolase ILL5 (Arabidopsis thaliana) gi:5725649:gb:AAD48152; contains nonconsensus AT acceptor splice site at exon3 ]	1.68748	2.58439
247323_at	AT5G64170	dentin sialophosphoprotein-related, contains weak similarity to Swiss-Prot:Q9NZW4 dentin sialophosphoprotein precursor (Homo sapiens)	1.68695	1.35185
250350_at	AT5G12010	expressed protein	1.68048	1.82969
259418_at	AT1G02390	Encodes a member of a family of proteins with glycerol-3-phosphate acyltransferase activity.	1.67704	1.6697
262307_at	AT1G71000	DNAJ heat shock N-terminal domain-containing protein, similar to SP:O35723 DnaJ homolog subfamily B member 3 Mus musculus, SP:Q9QYI7 DnaJ homolog subfamily B member 8 Mus musculus; contains Pfam profile PF00226 DnaJ domain	1.67148	2.70293
245253_at	AT4G15440	hydroperoxide lyase (HPL1), identical to hydroperoxide lyase GI:3822403 from (Arabidopsis thaliana)	1.65873	2.54388
258984_at	AT3G08970	DNAJ heat shock N-terminal domain-containing protein, low similarity to PIR:A47079:A47079 heat shock protein dnaJ - Lactococcus lactis; contains Pfam profile PF00226 DnaJ domain	1.65333	2.8208
260357_at	AT1G69260	expressed protein	1.64123	1.74356
254185_at	AT4G23990	cellulose synthase family protein, similar to cellulose synthase catalytic subunit from Arabidopsis thaliana (gi:5230423), cellulose synthase-5 from Zea mays (gi:9622882)	1.63577	1.78767
246439_at	AT5G17600	zinc finger (C3HC4-type RING finger) family protein, contains Pfam profile: PF00097 zinc finger, C3HC4 type (RING finger)	1.63477	1.28712
252134_at	AT3G50910	expressed protein	1.63194	1.45392
249063_at	AT5G44110	ABC transporter family protein	1.62964	1.19806
254271_at	AT4G23150	protein kinase family protein, contains Pfam domain, PF00069: Protein kinase domain	1.62623	1.255
255438_at	AT4G03070	2-oxoglutarate-dependent dioxygenase (AOP1.2), identical to GI:16118887; contains PF03171: 2OG-Fe(II) oxygenase superfamily domain	1.61924	1.96141
252123_at	AT3G51240	naringenin 3-dioxygenase / flavanone 3-hydroxylase (F3H), identical to GI:3790548	1.61474	1.67662
256756_at	AT3G25610	haloacid dehalogenase-like hydrolase family protein, similar to Potential phospholipid-transporting ATPase (EC 3.6.3.1) from Mus musculus (SP:P98200, SP:P70704), {Bos taurus} SP:Q29449; contains InterPro accession IPR005834: Haloacid dehalogenase-like hydrolase	1.61358	1.15115
250062_at	AT5G17760	AAA-type ATPase family protein, contains Pfam profile: ATPase family PF00004	1.60873	1.09991
262118_at	AT1G02850	glycosyl hydrolase family 1 protein, contains Pfam PF00232 : Glycosyl hydrolase family 1 domain; TIGRFAM TIGR01233: 6-phospho-beta-galactosidase; similar to hydroxyisourate hydrolase (GI:19569603) (Glycine max)	1.60169	1.33847
256017_at	AT1G19180	expressed protein	1.60156	1.42685
248043_s_at	AT5G56010;AT5G56000	[AT5G56010, heat shock protein, putative, strong similarity to SP:P55737 Heat shock protein 81-2 (HSP81-2) {Arabidopsis thaliana}; contains Pfam profiles PF02518: ATPase, histidine kinase-, DNA gyrase B-, and HSP90-like domain protein, PF00183: Hsp90 protein ];[AT5G56000, heat shock protein 81-4 (HSP81-4), nearly identical to heat shock protein hsp81.4 (Arabidopsis thaliana) GI:1906828; contains …	1.59907	1.46706
254878_at	AT4G11660	heat shock factor protein 7 (HSF7) / heat shock transcription factor 7 (HSTF7), identical to heat shock factor protein 7 (HSF7) SP:Q9T0D3 from (Arabidopsis thaliana)	1.59624	1.81515
264211_at	AT1G22770	gigantea protein (GI), identical to gigantea protein SP:Q9SQI2 from (Arabidopsis thaliana)	1.59353	1.36889
253046_at	AT4G37370	cytochrome P450, putative, similar to Cytochrome P450 91A1 (SP:Q9FG65 )(Arabidopsis thaliana); cytochrome P450, Glycyrrhiza echinata, AB001379	1.59347	1.23183
267335_s_at	AT2G19440;AT1G64760	[AT2G19440, glycosyl hydrolase family 17 protein, similar to elicitor inducible chitinase Nt-SubE76 GI:11071974 from (Nicotiana tabacum); an isoform contains a non-consensus GA-AG intron ];[AT1G64760, glycosyl hydrolase family 17 protein, similar to elicitor inducible chitinase Nt-SubE76 GI:11071974 from (Nicotiana tabacum) ]	1.58954	1.49828
253664_at	AT4G30210	NADPH-cytochrome p450 reductase, putative / NADPH-ferrihemoprotein reductase, putative, similar to NADPH-cytochrome P450 oxydoreductase from (Populus balsamifera subsp. trichocarpa x Populus deltoides) GI:13183564, GI:13183566	1.589	1.19855
266536_at	AT2G16900	expressed protein	1.58397	1.34662
247044_at	AT5G66850	protein kinase family protein, contains Pfam domain, PF00069: Protein kinase domain; identical to cDNA MAP3K gamma protein kinase GI:2315152	1.58216	1.09687
254289_at	AT4G22980	expressed protein, ; expression supported by MPSS	1.57968	1.19504
249770_at	AT5G24110	WRKY family transcription factor	1.57956	1.38564
260666_at	AT1G19300	glycosyl transferase family 8 protein, contains Pfam profile: PF01501 Glycosyl transferase family 8	1.57677	1.61428
248134_at	AT5G54860	integral membrane transporter family protein, contains 10 transmembrane domains; contains Pfam PF03092: BT1 family; contains TIGRFAMS TIGR00788: folate/biopterin transporter; similar to high affinity folic acid/methotrexate transporter 5 (GI:21898554) (Leishmania tarentolae)	1.57525	1.63998
246097_at	AT5G20270	expressed protein, contains Pfam domain, PF03006: Uncharacterised protein family (Hly-III / UPF0073)	1.57181	1.701
251727_at	AT3G56290	expressed protein	1.56778	1.74633
253606_at	AT4G30530	defense-related protein, putative, strong similarity to defense-related protein (Brassica carinata) GI:14009290; contains Pfam profile PF00117: glutamine amidotransferase class-I	1.56727	1.93715
267336_at	AT2G19310	expressed protein	1.56649	2.25854
247488_at	AT5G61820	expressed protein, MtN19, Medicago truncatula, EMBL:MTY15367	1.56014	1.67808
254269_at	AT4G23050	protein kinase, putative, similar to MAP3K delta-1 protein kinase (Arabidopsis thaliana) gi:2253010:emb:CAA74591; contains Pfam PF00069 Protein kinase domain and PF00989 PAS domain	1.55915	1.32953
265034_at	AT1G61660	basic helix-loop-helix (bHLH) family protein, contains Pfam domain, PF00010: Helix-loop-helix DNA-binding domain	1.55915	1.12271
264745_at	AT1G62180	5'-adenylylsulfate reductase 2, chloroplast (APR2) (APSR) / adenosine 5'-phosphosulfate 5'-adenylylsulfate (APS) sulfotransferase 2 / 3'-phosphoadenosine-5'-phosphosulfate (PAPS) reductase homolog 43 (PRH-43), identical to SP:P92981 5'-adenylylsulfate reductase 2, chloroplast precursor (EC 1.8.4.9) (Adenosine 5'-phosphosulfate 5'-adenylylsulfate sulfotransferase 2) (APS sulfotransferase 2) (Thior…	1.55805	1.29744
265059_at	AT1G52080	actin binding protein family, contains Prosite PS00019: Actinin-type actin-binding domain signature 1; similar to actin binding protein (GI:28071265) (Arabidopsis thaliana); similar to A-type inclusion protein (ATI) (Swiss-Prot:P16602) (Cowpox virus)	1.55801	1.09361
260568_at	AT2G43570	chitinase, putative, similar to chitinase class IV GI:722272 from (Brassica napus)	1.55674	1.11036
267132_at	AT2G23420	nicotinate phosphoribosyltransferase family protein / NAPRTase family protein, contains Pfam domain PF04095: Nicotinate phosphoribosyltransferase (NAPRTase)	1.55541	1.08587
263956_at	AT2G35940	homeodomain-containing protein, contains 'Homeobox' domain signature, Prosite:PS00027	1.55379	1.13418
253039_at	AT4G37760	squalene monooxygenase, putative / squalene epoxidase, putative, similar to SP:O65404 (SE 1,1), SP:O65402 (SE 1,2), SP:O65403 (SE 2)	1.54576	1.73756
247957_at	AT5G57050	protein phosphatase 2C ABI2 / PP2C ABI2 / abscisic acid-insensitive 2 (ABI2), identical to SP:O04719 Protein phosphatase 2C ABI2 (EC 3.1.3.16) (PP2C) (Abscisic acid- insensitive 2) {Arabidopsis thaliana}	1.54421	1.45746
263539_at	AT2G24850	aminotransferase, putative, similar to nicotianamine aminotransferase from Hordeum vulgare (GI:6498122, GI:6469087); contains Pfam profile PF00155 aminotransferase, classes I and II	1.53771	2.04709
248466_at	AT5G50720	ABA-responsive protein (HVA22e), identical to AtHVA22e (Arabidopsis thaliana) GI:11225589	1.53761	2.04642
266246_at	AT2G27690	cytochrome P450, putative, similar to Cytochrome P450 94A1 (P450-dependent fatty acid omega-hydroxylase) (SP:O81117) {Vicia sativa}; contains Pfam profile: PF00067 cytochrome P450; supported by cDNA: gi_13877668	1.53677	3.25691
257876_at	AT3G17130	invertase/pectin methylesterase inhibitor family protein, contains Pfam profile PF04043: Plant invertase/pectin methylesterase inhibitor	1.5332	2.20105
245956_s_at	AT5G42020;AT5G28540	[AT5G42020, luminal binding protein 2 (BiP-2) (BP2), similar to SWISS-PROT: Q39043; GI:1303695; luminal binding protein (BiP) (Arabidopsis thaliana) ];[AT5G28540, luminal binding protein 1 (BiP-1) (BP1), SWISS-PROT:Q9LKR3 PMID:8888624 ]	1.52372	1.37942
245249_at	AT4G16760	acyl-CoA oxidase (ACX1), identical to acyl-CoA oxidase (Arabidopsis thaliana) GI:3044214	1.52314	1.15947
246897_at	AT5G25560	zinc finger (C3HC4-type RING finger) family protein, contains Pfam domain PF00097: Zinc finger, C3HC4 type (RING finger)	1.51887	1.6828
252671_at	AT3G44190	pyridine nucleotide-disulphide oxidoreductase family protein, low similarity to dihydrolipoamide dehydrogenase from Clostridium magnum (GI:472330); contains Pfam profile PF00070 Pyridine nucleotide-disulphide oxidoreductase domain	1.51342	1.254
247175_at	AT5G65280	lanthionine synthetase C-like family protein, contains Pfam domain, PF05147: Lanthionine synthetase C-like protein	1.51132	2.60304
262229_at	AT1G68620	expressed protein, similar to PrMC3 (Pinus radiata) GI:5487873	1.50909	1.75431
255462_at	AT4G02940	oxidoreductase, 2OG-Fe(II) oxygenase family protein, similar to A. thaliana hypothetical protein T13L16.2, GenBank accession number 2708738; contains Pfam domain PF03171 2OG-Fe(II) oxygenase superfamily	1.50352	1.34655
252921_at	AT4G39030	enhanced disease susceptibility 5 (EDS5) / salicylic acid induction deficient 1 (SID1), identical to SP:Q945F0; contains Pfam profile PF01554: Uncharacterized membrane protein family	1.49635	1.44764
263811_at	AT2G04350	long-chain-fatty-acid--CoA ligase family protein / long-chain acyl-CoA synthetase family protein (LACS8), similar to LACS 4 (SP:O35547) from Rattus norvegicus, LACS 4 (SP:O60488) from Homo sapiens; contains Pfam HMM hit: AMP-binding enzymes PF00501	1.49533	1.12857
252482_at	AT3G46670	UDP-glucoronosyl/UDP-glucosyl transferase family protein, contains Pfam profile: PF00201 UDP-glucoronosyl and UDP-glucosyl transferase	1.49196	1.3072
251973_at	AT3G53180	glutamine synthetase, putative, similar to glutamine synthetase (glutamate--ammonia ligase) (Bacillus subtilis) SWISS-PROT:P12425	1.48846	1.54003
266418_at	AT2G38750	annexin 4 (ANN4), nearly identical to annexin (AnnAt4) (Arabidopsis thaliana) GI:6503084; contains Pfam profile PF00191: Annexin	1.48712	2.87707
258037_at	AT3G21230	4-coumarate--CoA ligase, putative / 4-coumaroyl-CoA synthase, putative (4CL), similar to 4CL2 (gi:12229665) and 4CL1 (gi:12229649) from (Arabidopsis thaliana), 4CL1 (gi:12229631) from Nicotiana tabacum	1.48526	1.38585
261064_at	AT1G07510	encodes an FtsH protease that is localized to the mitochondrion	1.48138	1.20645
254256_at	AT4G23180	receptor-like protein kinase 4, putative (RLK4), nearly identical to receptor-like protein kinase 4 (Arabidopsis thaliana) GI:13506745; contains Pfam domain, PF00069: Protein kinase domain; identical to cDNA receptor-like protein kinase 4 (RLK4) GI:13506744	1.47506	1.36264
250955_at	AT5G03190	expressed protein	1.47275	1.45681
261065_at	AT1G07500	expressed protein, ; expression supported by MPSS	1.46757	2.00699
265853_at	AT2G42360	zinc finger (C3HC4-type RING finger) family protein, contains Pfam domain, PF00097: Zinc finger, C3HC4 type (RING finger)	1.46583	1.69594
266089_at	AT2G38010	ceramidase family protein, contains Pfam domain, PF04734: Neutral/alkaline nonlysosomal ceramidase	1.46501	1.52919
265339_at	AT2G18230	inorganic pyrophosphatase (soluble) (PPA) / pyrophosphate phospho-hydrolase / PPase, nearly identical to SP:P21216 Soluble inorganic pyrophosphatase (EC 3.6.1.1) (Pyrophosphate phospho- hydrolase) (PPase) {Arabidopsis thaliana}	1.46262	1.18469
251309_at	AT3G61220	short-chain dehydrogenase/reductase (SDR) family protein, similar to carbonyl reductase GI:1049108 from (Mus musculus)	1.4606	1.43066
245686_at	AT5G22060	DNAJ heat shock protein, putative, strong similarity to SP:O60884 DnaJ homolog subfamily A member 2 (Dnj3) Homo sapiens, several plant DnaJ proteins from PGR; contains Pfam profiles PF00226 DnaJ domain, PF00684 DnaJ central domain (4 repeats), PF01556 DnaJ C terminal region	1.45543	1.14979
255664_at	AT4G00440	expressed protein	1.45531	1.15977
251110_at	AT5G01260	glycoside hydrolase starch-binding domain-containing protein, low similarity to SP:P31797 Cyclomaltodextrin glucanotransferase precursor (EC 2.4.1.19) (Cyclodextrin-glycosyltransferase) (CGTase) {Bacillus stearothermophilus}; contains Pfam profile PF00686: Starch binding domain	1.45186	1.31041
258650_at	AT3G09830	protein kinase, putative, similar to protein kinase (Lophopyrum elongatum) gi:13022177:gb:AAK11674	1.45063	1.04783
250292_at	AT5G13220	expressed protein	1.44853	3.17735
265359_at	AT2G16720	myb family transcription factor, contains Pfam profile: PF00249 myb-like DNA-binding domain	1.43959	1.65965
245277_at	AT4G15550	UDP-glucose:indole-3-acetate beta-D-glucosyltransferase (IAGLU), identical to UDP-glucose:indole-3-acetate beta-D-glucosyltransferase (iaglu) GI:2149126 from (Arabidopsis thaliana)	1.43074	1.71681
255502_at	AT4G02410	lectin protein kinase family protein, contains Pfam domains, PF00069: Protein kinase domain, PF00139: Legume lectins beta domain and PF00138: Legume lectins alpha domain	1.42521	1.40886
255011_at	AT4G10040	cytochrome c, putative, similar to cytochrome c (Pumpkin, Winter squash) SWISS-PROT:P00051	1.42438	1.60525
247193_at	AT5G65380	ripening-responsive protein, putative, similar to ripening regulated protein DDTFR18 (Lycopersicon esculentum) GI:12231296; contains Pfam profile PF01554: Uncharacterized membrane protein family	1.42255	1.91698
247038_at	AT5G67160	transferase family protein, similar to anthranilate N-hydroxycinnamoyl/benzoyltransferase, Dianthus caryophyllus (gi:2239091); contains Pfam transferase family domain PF002458	1.42218	1.65039
252315_at	AT3G48690	expressed protein, similar to PrMC3 (Pinus radiata) GI:5487873	1.42212	1.45202
253203_at	AT4G34710	arginine decarboxylase 2 (SPE2), identical to SP:O23141 Arginine decarboxylase 2 (EC 4.1.1.19) (ARGDC 2) (ADC 2) (ADC-N) {Arabidopsis thaliana}	1.40544	1.37402
255348_at	AT4G03820	expressed protein	1.3866	1.15085
250149_at	AT5G14700	cinnamoyl-CoA reductase-related, similar to cinnamoyl-CoA reductase from Pinus taeda (GI:17978649), Saccharum officinarum (GI:3341511)	1.38602	1.59196
245247_at	AT4G17230	scarecrow-like transcription factor 13 (SCL13)	1.38513	1.34146
260081_at	AT1G78170	expressed protein	1.38229	1.09235
266617_at	AT2G29670	expressed protein	1.37278	1.1653
263786_at	AT2G46370	auxin-responsive GH3 family protein, similar to auxin-responsive GH3 product (Glycine max) GI:18591; contains Pfam profile PF03321: GH3 auxin-responsive promoter	1.37269	1.72939
249411_at	AT5G40390	raffinose synthase family protein, similar to galactinol-raffinose galactosyltransferase (Vigna angularis) GI:6634701, seed imbibition protein GB:AAA32975 GI:167100 from (Hordeum vulgare); contains Pfam profile PF05691: Raffinose synthase or seed imbibition protein Sip1	1.37159	1.366
261192_at	AT1G32870	no apical meristem (NAM) family protein, similar to to NAC2 (GI:645671) (Arabidopsis thaliana); contains Pfam PF02365: No apical meristem (NAM) protein	1.36879	1.17319
247602_at	AT5G60900	lectin protein kinase family protein, contains Pfam domains, PF01453: Lectin (probable mannose binding) and PF00069: Protein kinase domain	1.36691	1.24115
261607_at	AT1G49660	expressed protein	1.36137	1.73364
252179_at	AT3G50760	similar to glycosyl transferase family 8 protein [Arabidopsis thaliana] (TAIR:At1g19300.1); similar to putative Avr9/Cf-9 rapidly elicited protein 231 [Oryza sativa (japonica cultivar-group)] (GB:BAD45664.1); contains InterPro domain Glycosyl transferase, family 8 (InterPro:IPR002495)	1.35909	1.4389
255614_at	AT4G01280	myb family transcription factor, contains PFAM profile: PF00249 myb-like DNA binding domain	1.3581	1.24281
267168_at	AT2G37770	aldo/keto reductase family protein, similar to chalcone reductase (Sesbania rostrata)(GI:2792155) and aldose reductase (GI:202852)(Rattus norvegicus)	1.35484	1.14278
245352_at	AT4G15490	UDP-glucoronosyl/UDP-glucosyl transferase family protein, contains Pfam profile: PF00201 UDP-glucoronosyl and UDP-glucosyl transferase ;simalr to UDP-glucose:sinapate glucosyltransferase GI:9794913 from (Brassica napus)	1.35025	1.34834
267177_at	AT2G37580	zinc finger (C3HC4-type RING finger) family protein, contains Pfam profile: PF00097 zinc finger, C3HC4 type	1.34815	1.15298
248537_at	AT5G50100	expressed protein, contains Pfam domain PF04134: Protein of unknown function, DUF393	1.34041	1.52505
253647_at	AT4G29950	microtubule-associated protein, identical to microtubule-associated protein GI:5032258 from (Arabidopsis thaliana); similar to TBC1 domain family member 5 (Swiss-Prot:Q92609) (Homo sapiens); contains Pfam profile PF00566: TBC domain	1.33985	1.13543
250956_at	AT5G03210	expressed protein	1.33149	2.23092
248207_at	AT5G53970	aminotransferase, putative, similar to nicotianamine aminotransferase from Hordeum vulgare (GI:6498122, GI:6469087); contains Pfam profile PF00155 aminotransferase, classes I and II	1.33109	1.31867
254278_at	AT4G22740	glycine-rich protein	1.33053	1.15287
251785_at	AT3G55130	ABC transporter family protein, breast cancer resistance protein 1 BCRP1, Mus musculus, EMBL:NP_036050	1.32725	1.03158
260057_at	AT1G78200	protein phosphatase 2C, putative / PP2C, putative, similar to protein phosphatase 2C GB:CAA72341 (Medicago sativa); contains Pfam profile: PF00481 Protein phosphatase 2C	1.32589	1.23679
264692_at	AT1G70000	DNA-binding family protein, contains Pfam domains, PF00249: Myb-like DNA-binding domain and PF00098: Zinc knuckle	1.32232	1.16044
257890_s_at	AT3G42570;AT3G17070	[AT3G42570, peroxidase-related ];[AT3G17070, peroxidase, putative, similar to peroxidase GB:AAD37376 (Glycine max) ]	1.31754	2.3587
261220_at	AT1G19970	ER lumen protein retaining receptor family protein, similar to SP:P33946 ER lumen protein retaining receptor 1 (KDEL receptor 1) {Bos taurus}; contains Pfam profile PF00810: ER lumen protein retaining receptor	1.31552	1.88652
259226_at	AT3G07700	ABC1 family protein, contains Pfam domain, PF03109: ABC1 family	1.31398	1.11784
260146_at	AT1G52770	phototropic-responsive NPH3 family protein, contains NPH3 family domain, Pfam:PF03000	1.313	1.35693
255889_at	AT1G17840	ABC transporter family protein, similar to ABC transporter GI:10280532 from (Homo sapiens)	1.31076	1.41285
257916_at	AT3G23210	basic helix-loop-helix (bHLH) family protein, similar to hypothetical protein GB:CAB10220 from (Arabidopsis thaliana)	1.31028	1.47095
250424_at	AT5G10550	DNA-binding bromodomain-containing protein, low similarity to kinase (Gallus gallus) GI:1370092; contains Pfam profile PF00439: Bromodomain	1.3073	1.05262
256185_at	AT1G51700	Dof-type zinc finger domain-containing protein (ADOF1), identical to cDNA adof1 mRNA for dof zinc finger protein, GI:3608260; contains Pfam profile PF02701: Dof domain, zinc finger	1.30604	1.2462
257628_at	AT3G26290	cytochrome P450 71B26, putative (CYP71B26), identical to cytochrome P450 71B26 (SP:Q9LTL0) (Arabidopsis thaliana); contains Pfam profile: PF00067 cytochrome P450	1.30427	1.56654
247109_at	AT5G65870	phytosulfokines 5 (PSK5), identical to phytosulfokines 5 (PSK5) from (Arabidopsis thaliana)	1.29963	1.35381
246468_at	AT5G17050	UDP-glucoronosyl/UDP-glucosyl transferase family protein, similar to UDP glucose:flavonoid 3-o-glucosyltransferase, Vitis vinifera, EMBL:AF000372	1.29795	1.20243
263809_at	AT2G04570	GDSL-motif lipase/hydrolase family protein, similar to family II lipase EXL3 (GI:15054386), EXL1 (GI:15054382), EXL2 (GI:15054384) (Arabidopsis thaliana); contains Pfam profile PF00657: Lipase/Acylhydrolase with GDSL-like motif	1.29681	2.01085
261016_at	AT1G26560	glycosyl hydrolase family 1 protein, contains Pfam PF00232 : Glycosyl hydrolase family 1 domain; TIGRFAM TIGR01233: 6-phospho-beta-galactosidase; similar to amygdalin hydrolase isoform AH I precursor (GI:16757966) (Prunus serotina)	1.29644	1.75572
258349_at	AT3G17609	bZIP transcription factor family protein / HY5-like protein (HYH), nearly identical to HY5-like protein (Arabidopsis thaliana) GI:18042111; similar to TGACG-motif binding factor GI:2934884 from (Glycine max); contains Pfam profile: PF00170 bZIP transcription factor	1.29525	1.51312
266292_at	AT2G29350	tropinone reductase, putative / tropine dehydrogenase, putative, similar to tropinone reductase SP:P50165 from (Datura stramonium)	1.29511	1.37154
254247_at	AT4G23260	protein kinase family protein, contains Pfam domain PF00069: Protein kinase domain	1.2946	1.26097
256518_at	AT1G66080	expressed protein	1.2936	1.62085
253922_at	AT4G26850	expressed protein	1.29193	1.62459
245905_at	AT5G11090	serine-rich protein-related, contains some similarity to serine-rich proteins	1.28586	1.3475
246139_at	AT5G19900	PRLI-interacting factor, putative, strong similarity to PRLI-interacting factor A (Arabidopsis thaliana) GI:11139262	1.28211	1.08029
258251_at	AT3G15810	expressed protein, contains Pfam profile PF04525: Protein of unknown function (DUF567)	1.28113	1.29875
254759_at	AT4G13180	short-chain dehydrogenase/reductase (SDR) family protein, similar to short-chain type dehydrogenase/reductase SP:Q08632 (Picea abies)	1.27852	1.20532
264894_at	AT1G23040	hydroxyproline-rich glycoprotein family protein, contains proline-rich domains, INTERPRO:IPR000694	1.27719	1.23543
250849_at	AT5G04410	no apical meristem (NAM) family protein, contains Pfam PF02365: No apical meristem (NAM) protein; supporting cDNA gi:6456750:gb:AF201456.1:AF201456	1.27152	1.22571
262360_at	AT1G73080	leucine-rich repeat transmembrane protein kinase, putative, similar to receptor protein kinase GI:1389566 from (Arabidopsis thaliana)	1.27079	1.01673
262408_at	AT1G34750	protein phosphatase 2C, putative / PP2C, putative, similar to GB:AAD17805 from (Lotus japonicus) (Proc. Natl. Acad. Sci. U.S.A. 96 (4), 1738-1743 (1999))	1.27045	1.05978
247498_at	AT5G61810	mitochondrial substrate carrier family protein, similar to peroxisomal Ca-dependent solute carrier, Oryctolagus cuniculus,GI:2352427; contains INTERPRO:IPR001993 Mitochondrial substrate carrier family, INTERPRO:IPR002048 calcium-binding EF-hand domain	1.26524	1.45859
262526_at	AT1G17050	geranyl diphosphate synthase, putative / GPPS, putative / dimethylallyltransferase, putative / prenyl transferase, putative, similar to GI:11322965; Except for first 55 amino acids, 52% identical to Prenyl transferase (Cyanophora paradoxa) (gi 99282). Location of est 120E9T7 (gb:T43950)	1.26416	1.24801
258277_at	AT3G26830	cytochrome P450 71B15, putative (CYP71B15), Identical to Cytochrome P450 (SP:Q9LW27) (Arabidopsis thaliana); similar to cytochrome P450 71B2 GB:O65788 (Arabidopsis thaliana)	1.26226	1.8853
258498_at	AT3G02480	ABA-responsive protein-related, similar to ABA-inducible protein (Fagus sylvatica) GI:3901016, cold-induced protein kin1 (Brassica napus) GI:167146	1.25543	1.37177
255891_at	AT1G17870	S2P-like putative metalloprotease, also contain transmembrane helices near their C-termini and many of them, five of seven, contain a conserved zinc-binding motif HEXXH. Homolog of EGY1. Each of the EGY1 and EGY-like proteins share two additional highly conserved motifs, the previously reported NPDG motif (aa 442Â–454 in EGY1, Rudner et al., 1999) and a newly defined GNLR motif (aa 171Â–179 in EG…	1.2554	1.71101
259864_at	AT1G72800	nuM1-related, contains similarity with nuM1 GI:1279563 from (Medicago sativa)	1.25498	1.62453
251324_at	AT3G61430	plasma membrane intrinsic protein 1A (PIP1A) / aquaporin PIP1.1 (PIP1.1) (AQ1), identical to plasma membrane intrinsic protein 1A SP:P43285 from (Arabidopsis thaliana)	1.25495	1.48785
245439_at	AT4G16670	expressed protein	1.25468	1.00219
266770_at	AT2G03090	expansin, putative (EXP15), identical to SWISS-PROT:O80622 alpha-expansin 15 precursor (At-EXP15)(Arabidopsis thaliana); alpha-expansin gene family, PMID:11641069	1.25409	0.996805
247751_at	AT5G59050	expressed protein	1.25396	1.12704
248146_at	AT5G54940	eukaryotic translation initiation factor SUI1, putative, similar to SP:P32911 Protein translation factor SUI1 {Saccharomyces cerevisiae}; contains Pfam profile PF01253: Translation initiation factor SUI1	1.25332	1.33928
260237_at	AT1G74430	myb family transcription factor (MYB95), contains Pfam profile: PF00249 myb-like DNA-binding domain	1.25188	2.41623
248132_at	AT5G54840	GTP-binding family protein, similar to SP:P87027 Septum-promoting GTP-binding protein 1 (GTPase spg1)(Sid3 protein) {Schizosaccharomyces pombe}	1.25001	1.29124
257822_at	AT3G25230	peptidyl-prolyl cis-trans isomerase / FK506-binding protein (ROF1), identical to rotamase FKBP (ROF1) GB:U49453 (Arabidopsis thaliana) (Mol. Gen. Genet. 252 (5), 510-517 (1996))	1.24826	1.25502
250335_at	AT5G11650	hydrolase, alpha/beta fold family protein, contains Pfam profile PF00561: hydrolase, alpha/beta fold family; low similarity to monoglyceride lipase from (Homo sapiens) GI:14594904, (Mus musculus) GI:2632162	1.24354	1.1132
252670_at	AT3G44110	DNAJ heat shock protein, putative (J3), identical to AtJ3 (Arabidopsis thaliana) GI:2641638, strong similarity to several plant DnaJ proteins from PGR; contains Pfam profiles PF00226 DnaJ domain, PF00684 DnaJ central domain (4 repeats), PF01556 DnaJ C terminal region	1.24235	1.10443
259426_at	AT1G01470	late embryogenesis abundant protein, putative / LEA protein, putative, similar to SP:P46518 Late embryogenesis abundant protein Lea14-A {Gossypium hirsutum}; contains Pfam profile PF03168: Late embryogenesis abundant protein	1.23315	1.13636
252114_at	AT3G51450	strictosidine synthase family protein, similar to hemomucin (Drosophila melanogaster)(GI:1280434), strictosidine synthase (Rauvolfia serpentina)(SP:P15324)	1.23079	2.18026
248467_at	AT5G50800	nodulin MtN3 family protein, similar to MtN3 GI:1619602 (root nodule development) from (Medicago truncatula)	1.2296	1.30887
254253_at	AT4G23320	protein kinase family protein, contains Pfam PF00069: Protein kinase domain	1.22937	1.23181
265898_at	AT2G25690	senescence-associated protein-related, similar to senescence-associated protein SAG102 (GI:22331931) (Arabidopsis thaliana)	1.22932	1.10635
258158_at	AT3G17790	acid phosphatase type 5 (ACP5), contains Pfam profile: PF00149 calcineurin-like phosphoesterase; nearly identical to acid phosphatase type 5 (GI:10278031) (Arabidopsis thaliana)	1.229	1.19252
266977_at	AT2G39420	esterase/lipase/thioesterase family protein, similar to monoglyceride lipase from (Homo sapiens) GI:14594904, (Mus musculus) GI:2632162; contains Interpro entry IPR000379	1.22885	2.37193
251182_at	AT3G62600	DNAJ heat shock family protein, similar to DnaJ homolog subfamily B member 11 precursor (SP:Q99KV1){Mus musculus}; contains Pfam PF00226: DnaJ domain; contains PfaPF01556: DnaJ C terminal regionm	1.22319	1.7355
256093_at	AT1G20823	zinc finger (C3HC4-type RING finger) family protein, contains Pfam domain, PF00097: Zinc finger, C3HC4 type (RING finger)	1.22192	1.23065
248311_at	AT5G52570	beta-carotene hydroxylase, putative, similar to GI:1575296, beta-carotene hydroxylase	1.21979	2.12031
249601_at	AT5G37980	NADP-dependent oxidoreductase, putative, similar to probable NADP-dependent oxidoreductase (zeta-crystallin homolog) P1 (SP:Q39172)(gi:886428) and P2 (SP:Q39173)(gi:886430), Arabidopsis thaliana	1.21694	1.50955
263150_at	AT1G54050	17.4 kDa class III heat shock protein (HSP17.4-CIII), contains Pfam profile: PF00011 Hsp20/alpha crystallin family; identified as class CIII in Scharf, K-D., et al,Cell Stress & Chaperones (2001) 6: 225-237.	1.20846	3.22045
260601_at	AT1G55910	metal transporter, putative (ZIP11), similar to putative zinc transporter ZIP2 (Arabidopsis thaliana) gi:3252868:gb:AAC24198; member of the Zinc (Zn2+)-Iron (Fe2+) permease (ZIP) family, PMID:11500563	1.20678	1.20259
251191_at	AT3G62590	lipase class 3 family protein, contains Pfam profile PF01764: Lipase	1.20277	1.02826
245075_at	AT2G23180	cytochrome P450, putative	1.19652	1.42301
250522_at	AT5G08500	transmembrane CLPTM1 family protein, contains Pfam profile PF05602: Cleft lip and palate transmembrane protein 1 (CLPTM1)	1.19618	1.1276
251757_at	AT3G55640	mitochondrial substrate carrier family protein, contains Pfam profile: PF00153 mitochondrial carrier protein	1.19463	1.23381
251861_at	AT3G54810	zinc finger (GATA type) family protein, GATA transcription factor 3, Arabidopsis thaliana, Y13650	1.19407	1.09383
245740_at	AT1G44100	amino acid permease 5, putative (AAP5), nearly identical to amino acid permease (AAP5) GI:608673 from (Arabidopsis thaliana)	1.19385	1.13984
249410_at	AT5G40380	protein kinase family protein, contains Pfam domain, PF00069: Protein kinase domain	1.1871	1.12842
259666_at	AT1G55310	SC35-like splicing factor, 33 kD (SCL33), nearly identical to SC35-like splicing factor SCL33, 33 kD (Arabidopsis thaliana) GI:9843659	1.18469	1.44481
265452_at	AT2G46510	basic helix-loop-helix (bHLH) family protein, contains Pfam profile: PF00010 helix-loop-helix DNA-binding domain	1.18163	1.74415
246214_at	AT4G36990	heat shock factor protein 4 (HSF4) / heat shock transcription factor 4 (HSTF4), identical to heat shock transcription factor 4 (HSF4) SP:Q96320 from (Arabidopsis thaliana)	1.18078	1.30675
248232_at	AT5G53760	seven transmembrane MLO family protein / MLO-like protein 11 (MLO11), identical to membrane protein Mlo11 (Arabidopsis thaliana) gi:14091592:gb:AAK53804; similar to MLO protein SWISS-PROT:P93766, NCBI_gi:1877221 (Hordeum vulgare)(Barley)	1.1795	1.26273
256997_at	AT3G14067	subtilase family protein, contains similarity to cucumisin-like serine protease GI:3176874 from (Arabidopsis thaliana)	1.17893	1.0849
253277_at	AT4G34230	cinnamyl-alcohol dehydrogenase, putative, similar to cinnamyl alcohol dehydrogenase, Nicotiana tabacum (SP:P30359), Populus deltoides, PATCHX:G288753	1.1762	1.30403
266927_at	AT2G45960	plasma membrane intrinsic protein 1B (PIP1B) / aquaporin PIP1.2 (PIP1.2) / transmembrane protein A (TMPA), identical to plasma membrane intrinsic protein 1B SP:Q06611 from (Arabidopsis thaliana)	1.17131	1.40105
264250_at	AT1G78680	gamma-glutamyl hydrolase (GGH1) / gamma-Glu-X carboxypeptidase / conjugase, identical to SP:O65355 Gamma-glutamyl hydrolase precursor (EC 3.4.19.9) (Gamma-Glu-X carboxypeptidase) (Conjugase) (GH) {Arabidopsis thaliana}	1.17042	1.59746
246968_at	AT5G24870	zinc finger (C3HC4-type RING finger) family protein, similar to Pfam domain, PF00097: Zinc finger, C3HC4 type (RING finger)	1.16376	1.22885
247706_at	AT5G59480	haloacid dehalogenase-like hydrolase family protein, low similarity to SP:P53078 SSM1 protein {Saccharomyces cerevisiae}; contains InterPro accession IPR005834: Haloacid dehalogenase-like hydrolase	1.16024	1.23927
252943_at	AT4G39330	mannitol dehydrogenase, putative, nearly identical to SP:P42734, probable mannitol dehydrogenase	1.15639	1.44969
258362_at	AT3G14280	expressed protein	1.15454	1.56629
245092_at	AT2G40950	bZIP transcription factor family protein, similar to AtbZIP transcription factor GI:17065880 from (Arabidopsis thaliana); contains Pfam profile: bZIP transcription factor PF00170	1.15016	1.03276
266557_at	AT2G46080	expressed protein	1.14822	1.09881
248434_at	AT5G51440	23.5 kDa mitochondrial small heat shock protein (HSP23.5-M), similar to heat shock 22 kDa protein, mitochondrial precursor SP:Q96331 from (Arabidopsis thaliana); identified in Scharf, K-D., et al,Cell Stress & Chaperones (2001) 6: 225-237.	1.14667	2.15303
267429_at	AT2G34850	NAD-dependent epimerase/dehydratase family protein, similar to UDP-galactose 4-epimerase from Cyamopsis tetragonoloba GI:3021357, Lactococcus lactis GI:3703056; contains Pfam profile PF01370 NAD dependent epimerase/dehydratase family	1.14573	1.14787
248310_at	AT5G52550	expressed protein	1.14465	0.990533
258264_at	AT3G15790	methyl-CpG-binding domain-containing protein, contains Pfam profile PF01429: Methyl-CpG binding domain	1.14375	1.41203
253943_at	AT4G27030	expressed protein	1.14359	1.57893
266296_at	AT2G29420	glutathione S-transferase, putative	1.14062	1.20813
252058_at	AT3G52470	harpin-induced family protein / HIN1 family protein / harpin-responsive family protein, similar to harpin-induced protein hin1 ( GI:1619321) (Nicotiana tabacum)	1.13312	1.32152
260466_at	AT1G10900	phosphatidylinositol-4-phosphate 5-kinase family protein, similar to phosphatidylinositol-4-phosphate 5-kinase AtPIP5K1 (Arabidopsis thaliana) GI:3702691; contains Pfam profiles PF01504: Phosphatidylinositol-4-phosphate 5-Kinase, PF02493: MORN repeat	1.12844	1.21022
266757_at	AT2G46940	expressed protein	1.1253	1.55224
263184_at	AT1G05560	UDP-glucose transferase (UGT75B2), similar to UDP-glucose:indole-3-acetate beta-D-glucosyltransferase GI:2149127 from (Arabidopsis thaliana); identical to cDNA UDP-glucosyltransferase (UGT75B2) GI:13661274	1.12326	1.78572
256650_at	AT3G13620	amino acid permease family protein, weak similarity to SP:Q9WTR6 Cystine/glutamate transporter (Amino acid transport system xc-) {Mus musculus}; contains Pfam profile PF00324: Amino acid permease	1.12238	1.41309
255787_at	AT2G33590	cinnamoyl-CoA reductase family, similar to cinnamoyl-CoA reductase from Pinus taeda (GI:17978649), Eucalyptus gunnii (GI:2058311)	1.12122	1.14259
247464_at	AT5G62070	calmodulin-binding family protein, contains Pfam profile PF00612: IQ calmodulin-binding motif	1.12026	1.20952
257264_at	AT3G22060	contains Pfam profile: PF01657 Domain of unknown function that is usually associated with protein kinase domain Pfam:PF00069, however this protein does not have the protein kinase domain	1.1172	1.20082
256529_at	AT1G33260	protein kinase family protein, contains Pfam profile: PF00069: Eukaryotic protein kinase domain	1.10842	1.49801
253987_at	AT4G26270	phosphofructokinase family protein, similar to phosphofructokinase (Amycolatopsis methanolica) GI:17432243; contains Pfam profile PF00365: Phosphofructokinase	1.10764	1.25239
267411_at	AT2G34930	disease resistance family protein, contains leucine rich-repeat domains Pfam:PF00560, INTERPRO:IPR001611; similar to Cf-2.1 (Lycopersicon pimpinellifolium) gi:1184075:gb:AAC15779	1.10678	1.51771
263035_at	AT1G23860	splicing factor RSZp21 (RSZP21) / 9G8-like SR protein (SRZ21), nearly identical to 9G8-like splicing factor SRZ21 (Arabidopsis thaliana) GI:3435096, RSZp21 protein (Arabidopsis thaliana) GI:2582643	1.10505	1.57991
246908_at	AT5G25610	dehydration-responsive protein (RD22), identical to SP:Q08298 Dehydration-responsive protein RD22 precursor {Arabidopsis thaliana}	1.10409	1.33173
260955_at	AT1G06000	UDP-glucoronosyl/UDP-glucosyl transferase family protein, contains similarity to UDPG glucosyltransferase GB:AAB62270 GI:2232354 from (Solanum berthaultii)	1.1021	1.29709
251804_at	AT3G55430	glycosyl hydrolase family 17 protein / beta-1,3-glucanase, putative, similar to beta-1,3 glucanase GI:7414433 from (Pisum sativum); contains Pfam profile PF00332: Glycosyl hydrolases family 17	1.09445	1.19481
248091_at	AT5G55120	expressed protein, strong similarity to unknown protein (pir::T04808)	1.09185	1.62969
248148_at	AT5G54930	AT hook motif-containing protein, contains Pfam profile PF02178: AT hook motif	1.09016	1.06624
267138_s_at	AT2G38230;AT2G38210	[AT2G38230, stress-responsive protein, putative, similar to ethylene-inducible protein HEVER (Hevea brasiliensis) SWISS-PROT:Q39963; contains Pfam domain, PF01680: SOR/SNZ family ];[AT2G38210, ethylene-responsive protein, putative, very strong similarity to ethylene-inducible protein HEVER SP:Q39963 from (Hevea brasiliensis) ]	1.0788	1.40774
253578_at	AT4G30340	diacylglycerol kinase family protein, contains INTERPRO domain, IPR001206, DAG-kinase catalytic domain	1.07874	1.15161
261149_s_at	AT1G19570;AT1G19550	[AT1G19570, dehydroascorbate reductase, putative, similar to GB:BAA90672 from (Oryza sativa) ];[AT1G19550, dehydroascorbate reductase, putative, similar to dehydroascorbate reductase (Arabidopsis thaliana) gi:10952514:gb:AAG24946 ]	1.07557	1.30493
250906_at	AT5G03650	1,4-alpha-glucan branching enzyme / starch branching enzyme class II (SBE2-2), identical to starch branching enzyme class II (Arabidopsis thaliana) GI:726490	1.07416	1.06691
259348_at	AT3G03770	leucine-rich repeat transmembrane protein kinase, putative, may contain C-terminal ser/thr protein kinase domain, similar to serine/threonine protein kinase Pto GB:AAB47421 (Lycopersicon esculentum)	1.06323	1.06106
261609_at	AT1G49740	expressed protein, similar to MAP3K-like protein kinase GB:CAB16796 GI:4006878 from (Arabidopsis thaliana)	1.05313	1.4697
248199_at	AT5G54170	expressed protein, weak similarity to SP:Q9UKL6 Phosphatidylcholine transfer protein (PC-TP) {Homo sapiens}	1.04756	1.83002
250252_at	AT5G13750	transporter-related	1.03866	1.07739
248607_at	AT5G49480	sodium-inducible calcium-binding protein (ACP1) / sodium-responsive calcium-binding protein (ACP1), identical to NaCl-inducible Ca2+-binding protein GI:2352828 from (Arabidopsis thaliana)	1.03699	1.05054
246832_at	AT5G26600	expressed protein, weak similarity to SP:P18549 Isopenicillin N epimerase (EC 5.-.- ) {Streptomyces clavuligerus}	1.03694	1.11043
265216_at	AT1G05100	protein kinase family protein, contains protein kinase domain, Pfam:PF00069	1.02828	1.6025
265959_at	AT2G37240	expressed protein, weak similarity to fmHP (GI:22902096) (Takifugu rubripes)	1.02719	1.13975
248812_at	AT5G47330	palmitoyl protein thioesterase family protein	1.02182	1.89289
255674_at	AT4G00430	plasma membrane intrinsic protein, putative, identical to transmembrane protein GI:535780 from (Arabidopsis thaliana); very strong similarity to SP:Q08733 Plasma membrane intrinsic protein 1C (Transmembrane protein B) (TMP-B) {Arabidopsis thaliana}; contains Pfam profile PF00230: Major intrinsic protein;	1.0137	1.01212
247945_at	AT5G57150	basic helix-loop-helix (bHLH) family protein, contains Pfam profile: PF00010 helix-loop-helix DNA-binding domain	1.01166	1.43954
258723_at	AT3G09600	myb family transcription factor, contains Pfam profile: PF00249 myb-like DNA-binding domain	1.01126	1.2424
253708_at	AT4G29210	gamma-glutamyltranspeptidase family protein, similar to SP:P07314 Gamma-glutamyltranspeptidase precursor (EC 2.3.2.2) (Gamma- glutamyltransferase) (GGT) {Rattus norvegicus}; contains Pfam profilePF01019: Gamma-glutamyltranspeptidase	1.0066	1.53231
252095_at	AT3G51000	epoxide hydrolase, putative, similar to epoxide hydrolase (Glycine max) GI:2764806; contains Pfam profile PF00561: hydrolase, alpha/beta fold family	1.00548	1.12534
260304_at	AT1G70480	expressed protein, contains Pfam profile PF02713: Domain of unknown function DUF220	0.999277	1.05455
266413_at	AT2G38740	haloacid dehalogenase-like hydrolase family protein, similar to SP:P71447 Beta-phosphoglucomutase (EC 5.4.2.6) {Lactococcus lactis}; contains InterPro accession IPR005834: Haloacid dehalogenase-like hydrolase	0.993311	1.16951
Probeset	Locus identifier	Description	WT 0vs2	LN 0vs2
247540_at	AT5G61590	encodes a member of the ERF (ethylene response factor) subfamily B-3 of ERF/AP2 transcription factor family. The protein contains one AP2 domain. There are 18 members in this subfamily including ATERF-1, ATERF-2, AND ATERF-5.	-4.50198	-4.04459
248683_at	AT5G48490	protease inhibitor/seed storage/lipid transfer protein (LTP) family protein, contains Pfam protease inhibitor/seed storage/LTP family domain PF00234	-4.42257	-4.62934
262399_at	AT1G49500	expressed protein	-4.41511	-2.9674
258402_at	AT3G15450	expressed protein, similar to auxin down-regulated protein ARG10 (Vigna radiata) GI:2970051, wali7 (aluminum-induced protein) (Triticum aestivum) GI:451193	-4.26899	-2.56302
266656_at	AT2G25900	zinc finger (CCCH-type) family protein, contains Pfam domain, PF00642: Zinc finger C-x8-C-x5-C-x3-H type (and similar)	-4.1865	-3.65895
258225_at	AT3G15630	expressed protein	-4.06788	-3.52866
260221_at	AT1G74670	gibberellin-responsive protein, putative, similar to SP:P46690 Gibberellin-regulated protein 4 precursor {Arabidopsis thaliana} GASA4; contains Pfam profile PF02704: Gibberellin regulated protein	-3.78805	-4.33585
249606_at	AT5G37260	myb family transcription factor, contains Pfam profile: PF00249 myb-like DNA-binding domain	-3.77647	-3.31583
249862_at	AT5G22920	zinc finger (C3HC4-type RING finger) family protein, contains Pfam profiles:PF05495 CHY zinc finger, PF00097 zinc finger, C3HC4 type (RING finger)	-3.74329	-2.77289
260266_at	AT1G68520	zinc finger (B-box type) family protein, contains Pfam profile: PF00643 B-box zinc finger	-3.69477	-3.3518
247585_at	AT5G60680	expressed protein, contains Pfam profile PF04520: Protein of unknown function, DUF584	-3.46644	-2.89748
260287_at	AT1G80440	kelch repeat-containing F-box family protein, similar to SP:Q9ER30 Kelch-related protein 1 (Sarcosin) {Rattus norvegicus}; contains Pfam profiles PF01344: Kelch motif, PF00646: F-box domain	-3.40475	-3.09589
251221_at	AT3G62550	universal stress protein (USP) family protein, similar to ER6 protein (Lycopersicon esculentum) GI:5669654; contains Pfam profile PF00582: universal stress protein family	-3.38829	-2.97092
264339_at	AT1G70290	trehalose-6-phosphate synthase, putative, similar to Alpha,alpha-trehalose-phosphate synthase (UDP-forming) (EC 2.4.1.15) (Trehalose-6-phosphate synthase) from {Kluyveromyces lactis} SP:Q07158, {Saccharomyces cerevisiae} SP:Q00764; contains Pfam profiles PF00982: Glycosyltransferase family 20, PF02358: Trehalose-phosphatase	-3.34768	-2.21588
265724_at	AT2G32100	ovate protein-related, contains TIGRFAM TIGR01568 : uncharacterized plant-specific domain TIGR01568	-3.21796	-3.33204
247754_at	AT5G59080	expressed protein	-3.13634	-2.4116
255822_at	AT2G40610	expansin, putative (EXP8), similar to expansin 2 GI:7025493 from (Zinnia elegans); alpha-expansin gene family, PMID:11641069	-3.11525	-2.20079
247878_at	AT5G57760	expressed protein	-3.11388	-3.16441
252367_at	AT3G48360	speckle-type POZ protein-related, contains Pfam PF00651 : BTB/POZ domain; similar to Speckle-type POZ protein (SP:O43791) (Homo sapiens)	-3.10778	-2.41805
251017_at	AT5G02760	protein phosphatase 2C family protein / PP2C family protein, similar to Ser/Thr protein phosphatase 2C (PP2C6) (GI:15020818) (Arabidopsis thaliana); similar to protein phosphatase 2C (GI:3608412) (Mesembryanthemum crystallinum); contains Pfam PF00481 : Protein phosphatase 2C domain	-3.05611	-2.39339
250099_at	AT5G17300	myb family transcription factor, similar to CCA1 (Arabidopsis thaliana) GI:4090569; contains Pfam profile PF00249: Myb-like DNA-binding domain	-3.0374	-3.13838
255255_at	AT4G05070	expressed protein	-3.0359	-2.74801
252965_at	AT4G38860	auxin-responsive protein, putative, auxin-induced protein 10A, Glycine max., PIR2:JQ1099	-2.99071	-2.81855
266106_at	AT2G45170	autophagy 8e (APG8e), identical to autophagy 8e (Arabidopsis thaliana) GI:19912159; contains Pfam profile PF02991: Microtubule associated protein 1A/1B, light chain 3	-2.97789	-2.23975
251665_at	AT3G57040	two-component responsive regulator / response reactor 4 (RR4), identical to responce reactor4 GI:3273202 from (Arabidopsis thaliana); contains Pfam profile: PF00072 response regulator receiver domain	-2.97703	-2.36353
254075_at	AT4G25470	encodes a member of the DREB subfamily A-1 of ERF/AP2 transcription factor family (CBF2). The protein contains one AP2 domain. There are six members in this subfamily, including CBF1, CBF2, and CBF3. This gene is involved in response to low temperature and abscisic acid.	-2.967	-3.24011
256455_at	AT1G75190	expressed protein	-2.95165	-2.81409
262986_at	AT1G23390	kelch repeat-containing F-box family protein, similar to hypothetical protein GB:AAF27090 GI:6730669 from (Arabidopsis thaliana); contains Pfam profiles PF01344: Kelch motif, PF00646: F-box domain	-2.89561	-2.67211
245264_at	AT4G17245	zinc finger (C3HC4-type RING finger) family protein, contains Pfam profile: PF00097 zinc finger, C3HC4 type (RING finger)	-2.8731	-2.644
251196_at	AT3G62950	glutaredoxin family protein, contains INTERPRO Domain IPR002109, Glutaredoxin (thioltransferase)	-2.86805	-2.17592
256602_at	AT3G28310	expressed protein, similar to At14a (TIGR_Ath1:At3g28290, TIGR_Ath1:At3g28300) (Arabidopsis thaliana)	-2.85238	-3.4896
255652_at	AT4G00950	expressed protein	-2.69567	-2.76999
258468_at	AT3G06070	expressed protein	-2.67838	-1.99217
249923_at	AT5G19120	expressed protein, low similarity to extracellular dermal glycoprotein EDGP precursor (Daucus carota) GI:285741, SP:P13917 Basic 7S globulin precursor {Glycine max}	-2.67173	-2.3528
258497_at	AT3G02380	zinc finger protein CONSTANS-LIKE 2 (COL2), identical to putative flowering-time gene CONSTANS (COL2) GB:AAB67879 GI:1507699 SP:Q96502 (Arabidopsis thaliana)	-2.65043	-2.01694
250649_at	AT5G06690	thioredoxin family protein, low similiarity to SP:P34723 Thioredoxin {Penicillium chrysogenum}; contains Pfam profile: PF00085 Thioredoxin	-2.64764	-1.8988
263207_at	AT1G10550	xyloglucan:xyloglucosyl transferase, putative / xyloglucan endotransglycosylase, putative / endo-xyloglucan transferase, putative, similar to endoxyloglucan transferase related protein EXGT-A3 GI:2154609 from (Arabidopsis thaliana)	-2.63483	-1.8842
259751_at	AT1G71030	Encodes a putative myb family transcription factor. In contrast to most other myb-like proteins its myb domain consists of a single repeat. A proline-rich region potentially involved in transactivation is found in the C-terminal part of the protein. Its transcript accumulates mainly in leaves.	-2.63406	-2.26865
265478_at	AT2G15890	expressed protein	-2.62848	-2.64104
253423_at	AT4G32280	auxin-responsive AUX/IAA family protein, contains Pfam profile: PF02309: AUX/IAA family	-2.61811	-2.10675
261825_at	AT1G11545	xyloglucan:xyloglucosyl transferase, putative / xyloglucan endotransglycosylase, putative / endo-xyloglucan transferase, putative, similar to endo-xyloglucan transferase GI:2244732 from (Gossypium hirsutum)	-2.59057	-2.64953
258708_at	AT3G09580	amine oxidase family protein, low similarity to SP:P28553 Phytoene dehydrogenase, chloroplast precursor (Phytoene desaturase) from Glycine max; contains Pfam profile PF01593 amine oxidase, flavin-containing	-2.57079	-2.13464
252175_at	AT3G50700	zinc finger (C2H2 type) family protein, contains Pfam domain, PF00096: Zinc finger, C2H2 type	-2.55633	-2.1228
261901_at	AT1G80920	DNAJ heat shock N-terminal domain-containing protein, similar to SP:Q05646 Chaperone protein dnaJ Erysipelothrix rhusiopathiae, SP:P45555 Chaperone protein dnaJ (HSP40) Staphylococcus aureus; contains Pfam profile PF00226 DnaJ domain	-2.55163	-1.40214
260770_at	AT1G49200	zinc finger (C3HC4-type RING finger) family protein, contains Pfam domain, PF00097: Zinc finger, C3HC4 type (RING finger)	-2.53013	-1.66813
246028_at	AT5G21170	5'-AMP-activated protein kinase beta-2 subunit, putative, similar to Swiss-Prot:Q9QZH4 5'-AMP-activated protein kinase, beta-2 subunit (AMPK beta-2 chain) (Rattus norvegicus)	-2.52436	-1.79495
248622_at	AT5G49360	glycosyl hydrolase family 3 protein	-2.50161	-1.68204
265342_at	AT2G18300	basic helix-loop-helix (bHLH) family protein, contains Pfam profile: PF00010 helix-loop-helix DNA-binding domain ;supported by cDNA gi:20127067:gb:AF488597.1:	-2.50122	-3.01134
263981_at	AT2G42870	expressed protein	-2.47041	-1.91893
249174_at	AT5G42900	expressed protein, similar to unknown protein (pir::T05226)	-2.46875	-2.40929
250524_at	AT5G08520	myb family transcription factor, contains Pfam profile: PF00249 myb-like DNA-binding domain	-2.44766	-1.52049
256631_at	AT3G28320	expressed protein, similar to At14a (GI:11994571 and GI:11994573) (Arabidopsis thaliana)	-2.44074	-3.83726
245325_at	AT4G14130	xyloglucan:xyloglucosyl transferase, putative / xyloglucan endotransglycosylase, putative / endo-xyloglucan transferase, putative (XTR7), almost identical to xyloglucan endotransglycosylase-related protein XTR7 GI:1244760 from (Arabidopsis thaliana), one amino acid difference	-2.38422	-1.37263
248419_at	AT5G51550	phosphate-responsive 1 family protein, similar to phi-1 (phosphate-induced gene) (Nicotiana tabacum) GI:3759184; contains Pfam profile PF04674: Phosphate-induced protein 1 conserved region	-2.37001	-2.91739
249073_at	AT5G44020	acid phosphatase class B family protein, similar to SP:P15490 STEM 28 kDa glycoprotein precursor (Vegetative storage protein A) {Glycine max}, acid phosphatase (Glycine max) GI:3341443; contains Pfam profile PF03767: HAD superfamily (subfamily IIIB) phosphatase	-2.35939	-2.72002
259015_at	AT3G07350	expressed protein, contains Pfam profile PF04720: Protein of unknown function (DUF506)	-2.34552	-1.94531
253207_at	AT4G34770	auxin-responsive family protein, similar to auxin-induced protein X10A (SP:P33080) (Glycine max); small auxin up-regulated RNA, Malus domestica, gb:Z93766	-2.34499	-1.93486
260167_at	AT1G71970	expressed protein	-2.31536	-2.52352
266805_at	AT2G30010	expressed protein	-2.31403	-2.5235
260855_at	AT1G21920	MORN (Membrane Occupation and Recognition Nexus) repeat-containing protein /phosphatidylinositol-4-phosphate 5-kinase-related, similar to phosphatidylinositol-4-phosphate 5-kinase AtPIP5K1 (Arabidopsis thaliana) GI:3702691; contains Pfam profile PF02493: MORN repeat	-2.30735	-1.92562
253322_at	AT4G33980	expressed protein	-2.28473	-2.118
247474_at	AT5G62280	expressed protein	-2.28372	-1.9505
264467_at	AT1G10140	expressed protein, similar to EST gb:AA598098	-2.26238	-1.50288
260037_at	AT1G68840	DNA-binding protein RAV2 (RAV2) / AP2 domain-containing protein RAP2.8, identical to RAV2 GI:3868859 from (Arabidopsis thaliana), AP2 domain containing protein RAP2.8 (Arabidopsis thaliana) GI:2281641; contains Pfam profile: PF00847 AP2-domain	-2.24042	-2.27342
265539_at	AT2G15830	expressed protein	-2.23488	-2.45982
260783_at	AT1G06160	encodes a member of the ERF (ethylene response factor) subfamily B-3 of ERF/AP2 transcription factor family. The protein contains one AP2 domain. There are 18 members in this subfamily including ATERF-1, ATERF-2, AND ATERF-5.	-2.23462	-2.47209
256225_at	AT1G56220	dormancy/auxin associated family protein, similar to Auxin-repressed 12.5 kDa protein (Swiss-Prot:Q05349) (Fragaria ananassa); similar to auxin-repressed protein (GI:927034) (Fragaria x ananassa); similar to dormancy-associated protein (GI:2605887) (Pisum sativum)	-2.23103	-2.73829
259364_at	AT1G13260	DNA-binding protein RAV1 (RAV1), identical to SP:Q9ZWM9 DNA-binding protein RAV1 {Arabidopsis thaliana}, RAV1 GI:3868857 from (Arabidopsis thaliana)	-2.2215	-2.08359
254564_at	AT4G19170	9-cis-epoxycarotenoid dioxygenase, putative / neoxanthin cleavage enzyme, putative / carotenoid cleavage dioxygenase, putative, similar to 9-cis-epoxycarotenoid dioxygenase (Phaseolus vulgaris)(GI:6715257); neoxanthin cleavage enzyme, Lycopersicon esculentum, PATX:E325797	-2.20957	-2.08153
256300_at	AT1G69490	no apical meristem (NAM) family protein, similar to N-term half of NAC domain protein NAM (Arabidopsis thaliana) GI:4325282	-2.20459	-1.5119
245383_at	AT4G17810	similar to zinc finger (C2H2 type) family protein [Arabidopsis thaliana] (TAIR:At2g37740.1); similar to OSJNBa0086O06.19 [Oryza sativa (japonica cultivar-group)] (GB:XP_473719.1); contains InterPro domain Zn-finger, C2H2 type (InterPro:IPR007087)	-2.19547	-1.91128
267209_at	AT2G30930	expressed protein	-2.19191	-2.25644
259244_at	AT3G07650	zinc finger (B-box type) family protein, similar to zinc finger protein GB:BAA33206 (Oryza sativa)	-2.1649	-1.69415
249327_at	AT5G40890	chloride channel protein (CLC-a), identical to GI:1742952 (gb:AAC05742.1)	-2.15974	-1.98309
267092_at	AT2G38120	amino acid permease, putative (AUX1), identical to AUX1 GI:1531758 from (Arabidopsis thaliana)	-2.14567	-2.17573
266300_at	AT2G01420	auxin transport protein, putative, similar to auxin transport protein PIN7(Arabidopsis thaliana) gi:5817305:gb:AAD52697	-2.13825	-1.92199
262456_at	AT1G11260	glucose transporter (STP1), nearly identical to glucose transporter GB:P23586 SP:P23586 from (Arabidopsis thaliana)	-2.13448	-2.42644
249807_at	AT5G23870	pectinacetylesterase family protein, contains Pfam profile: PF03283 pectinacetylesterase	-2.12436	-2.10911
254785_at	AT4G12730	fasciclin-like arabinogalactan-protein (FLA2), identical to gi_13377778_gb_AAK20858	-2.121	-1.38389
261456_at	AT1G21050	expressed protein, contains Pfam profile PF04759: Protein of unknown function, DUF617	-2.11981	-1.67395
251677_at	AT3G56980	basic helix-loop-helix (bHLH) family protein	-2.11678	-1.9942
249415_at	AT5G39660	Dof-type zinc finger domain-containing protein, similar to H-protein promoter binding factor-2a GI:3386546 from (Arabidopsis thaliana)	-2.11158	-2.31881
266873_at	AT2G44740	cyclin family protein, similar to cyclin 2 (Trypanosoma brucei) GI:7339572, cyclin 6 (Trypanosoma cruzi) GI:12005317; contains Pfam profile PF00134: Cyclin, N-terminal domain	-2.06467	-1.97102
266946_at	AT2G18890	protein kinase family protein, contains protein kinase domain, Pfam:PF00069	-2.06085	-1.48119
259841_at	AT1G52200	expressed protein, similar to PGPS/D12 (Petunia x hybrida) GI:4105794; contains Pfam profile PF04749: Protein of unknown function, DUF614	-2.05239	-2.12991
250217_at	AT5G14120	nodulin family protein, similar to nodulin-like protein (Arabidopsis thaliana) GI:3329368, nodule-specific protein Nlj70 (Lotus japonicus) GI:3329366	-2.04915	-1.31837
248302_at	AT5G53160	expressed protein, similar to unknown protein (pir::T02893)	-2.04406	-1.3753
258552_at	AT3G07010	pectate lyase family protein, similar to pectate lyase GP:14531296 from (Fragaria x ananassa)	-2.04073	-1.84418
258911_at	AT3G06470	GNS1/SUR4 membrane family protein, similar to SP:P39540 Elongation of fatty acids protein 1 {Saccharomyces cerevisiae}; contains Pfam profile PF01151: GNS1/SUR4 family	-2.03708	-1.57704
255381_at	AT4G03510	zinc finger (C3HC4-type RING finger) family protein (RMA1), identical to RING zinc finger protein RMA1 gi:3164222	-2.02206	-1.59364
247903_at	AT5G57340	expressed protein	-2.02095	-1.71114
264209_at	AT1G22740	Ras-related protein (RAB7) / AtRab75 / small GTP-binding protein, putative, identical to SP:O04157 Ras-related protein Rab7 (AtRab75) (Arabidopsis thaliana)	-2.01514	-1.45612
266302_at	AT2G27050	ethylene-insensitive3-like1 (EIL1), identical to ethylene-insensitive3-like1 GI:2224927 from (Arabidopsis thaliana)	-2.0138	-2.09875
259803_at	AT1G72150	SEC14 cytosolic factor family protein / phosphoglyceride transfer family protein, similar to SEC14-like protein 2 (Alpha-tocopherol associated protein) (TAP) (bTAP) (Fragment) (SP:P58875) {Bos taurus}; similar to GI:807956 from (Saccharomyces cerevisiae); contains Pfam PF00650 : CRAL/TRIO domain; contains Pfam PF03765 : CRAL/TRIO, N-terminus	-1.9969	-2.62821
262355_at	AT1G72820	mitochondrial substrate carrier family protein, contains Pfam profile: PF00153 mitochondrial carrier protein	-1.98963	-1.77879
249467_at	AT5G39610	no apical meristem (NAM) family protein, contains Pfam PF02365 : No apical meristem (NAM) protein; similar to cup-shaped cotyledon CUC2 (GI:1944132) (Arabidopsis thaliana)	-1.98691	-1.81692
247407_at	AT5G62900	expressed protein	-1.96766	-1.70887
258059_at	AT3G29035	no apical meristem (NAM) family protein, contains Pfam PF02365 : No apical meristem (NAM) protein; similar to cup-shaped cotyledon CUC2 (GI:1944132) (Arabidopsis thaliana)	-1.96534	-1.61588
245668_at	AT1G28330	dormancy-associated protein, putative (DRM1), identical to dormancy-associated protein (Arabidopsis thaliana) GI:2995990; similar to dormancy-associated protein GI:2605887 from (Pisum sativum); contains Pfam profile PF05564: Dormancy/auxin associated protein	-1.95809	-1.88164
245637_at	AT1G25230	purple acid phosphatase family protein, contains Pfam profile: PF00149 calcineurin-like phosphoesterase; similar to purple acid phosphatase (GI:20257479) (Arabidopsis thaliana)	-1.95368	-1.72554
256914_at	AT3G23880	F-box family protein, contains F-box domain Pfam:PF00646	-1.95125	-1.14615
251443_at	AT3G59940	kelch repeat-containing F-box family protein, contains Pfam profiles PF01344: Kelch motif, PF00646: F-box domain	-1.94777	-1.35182
257203_at	AT3G23730	xyloglucan:xyloglucosyl transferase, putative / xyloglucan endotransglycosylase, putative / endo-xyloglucan transferase, putative, similar to xyloglucan endotransglycosylase-related protein GI:1244760 from (Arabidopsis thaliana)	-1.93955	-1.16942
264482_at	AT1G77210	sugar transporter, putative, similar to monosaccharide transporter PaMst-1 (Picea abies) GI:2258137, sugar carrier protein GI:169735 from (Ricinus communis), glucose transporter (Saccharum hybrid cultivar H65-7052) GI:347855; contains Pfam profile PF00083: major facilitator superfamily protein	-1.93182	-2.10361
265066_at	AT1G03870	fasciclin-like arabinogalactan-protein (FLA9), identical to gi_13377784_gb_AAK20861	-1.92625	-1.32415
247149_at	AT5G65660	hydroxyproline-rich glycoprotein family protein	-1.9187	-1.75636
264854_at	AT2G17450	zinc finger (C3HC4-type RING finger) family protein, contains Pfam domain, PF00097: Zinc finger, C3HC4 type (RING finger)	-1.90642	-1.09324
263901_at	AT2G36320	zinc finger (AN1-like) family protein, contains Pfam domain, PF01428: AN1-like Zinc finger	-1.89373	-1.73876
261492_at	AT1G14290	acid phosphatase, putative, similar to acid phosphatase (Lupinus albus) GI:5360721; contains Pfam profile PF01598 sterol desaturase	-1.89274	-1.82119
261638_at	AT1G49975	expressed protein	-1.88313	-1.45292
261926_at	AT1G22530	SEC14 cytosolic factor family protein / phosphoglyceride transfer family protein, contains Pfam PF00650 : CRAL/TRIO domain; contains Pfam PF03765 : CRAL/TRIO, N-terminus; similar to SEC14-like protein 2 (Alpha-tocopherol associated protein) (TAP) (bTAP) (Fragment) (SP:P58875) {Bos taurus}	-1.87808	-1.65037
253493_at	AT4G31820	phototropic-responsive NPH3 family protein, contains NPH3 family domain, Pfam:PF03000	-1.87652	-1.76166
260070_at	AT1G73830	basic helix-loop-helix (bHLH) family protein, contains Pfam profile: PF00010 helix-loop-helix DNA-binding domain	-1.87574	-2.12773
263499_at	AT2G42580	tetratricopeptide repeat (TPR)-containing protein, contains Pfam profile PF00515 TPR Domain	-1.86929	-1.99836
248509_at	AT5G50335	expressed protein	-1.8645	-1.4581
251402_at	AT3G60290	similar to oxidoreductase, 2OG-Fe(II) oxygenase family protein [Arabidopsis thaliana] (TAIR:At2g44800.1); similar to Fe2+ dioxygenase-like [Sisymbrium irio] (GB:AAR15425.1); contains InterPro domain 2OG-Fe(II) oxygenase superfamily (InterPro:IPR005123)	-1.86368	-1.93151
254919_at	AT4G11360	zinc finger (C3HC4-type RING finger) family protein (RHA1b), identical to RING-H2 finger protein RHA1b (Arabidopsis thaliana) GI:3790567	-1.85861	-1.20202
262166_at	AT1G74840	myb family transcription factor, similar to myb-related transcription activator GI:9279717 from (Arabidopsis thaliana)	-1.84573	-1.66418
252387_at	AT3G47800	aldose 1-epimerase family protein, similar to ALDOSE 1-EPIMERASE PRECURSOR GB:P05149 (SP:P05149) from (Acinetobacter calcoaceticus); contains Pfam profile PF01263 Aldose 1-epimerase	-1.84246	-1.91557
246996_at	AT5G67420	LOB domain protein 37 / lateral organ boundaries domain protein 37 (LBD37), identical to LOB DOMAIN 37 (Arabidopsis thaliana) GI:17227170	-1.84071	-1.39161
250000_at	AT5G18650	zinc finger (C3HC4-type RING finger) family protein, contains Pfam domain PF00097: Zinc finger, C3HC4 type (RING finger)	-1.83654	-1.38138
261252_at	AT1G05810	Ras-related protein (ARA-1) (ARA) / small GTP-binding protein, putative, nearly identical to SP:P19892 Ras-related protein ARA-1 (Arabidopsis thaliana) (Gene 76:313-319(1989))	-1.82225	-1.35875
260297_at	AT1G80280	hydrolase, alpha/beta fold family protein, contains Pfam profile: PF00561 alpha/beta hydrolase fold	-1.81628	-1.65161
250008_at	AT5G18630	lipase class 3 family protein, low similarity to Triacylglycerol Acylhydrolase (E.C.3.1.1.3) (Rhizomucor miehei) GI:230348; contains Pfam profile PF01764: Lipase	-1.79316	-1.05418
266259_at	AT2G27830	expressed protein	-1.78758	-1.3302
259417_at	AT1G02340	long hypocotyl in far-red 1 (HFR1) / reduced phytochrome signaling (REP1) / basic helix-loop-helix FBI1 protein (FBI1) / reduced sensitivity to far-red light (RSF1) / bHLH protein 26 (BHLH026) (BHLH26), identical to SP:Q9FE22 Long hypocotyl in far-red 1 (bHLH-like protein HFR1) (Reduced phytochrome signaling) (Basic helix-loop-helix FBI1 protein) (Reduced sensitivity to far-red light) (Arabidopsi…	-1.78138	-1.44815
246238_at	AT4G36670	mannitol transporter, putative, similar to mannitol transporter (Apium graveolens var. dulce) GI:12004316; contains Pfam profile PF00083: major facilitator superfamily protein	-1.77961	-2.16499
266363_at	AT2G41250	haloacid dehalogenase-like hydrolase family protein, low similarity to SP:Q94915 Rhythmically expressed gene 2 protein (DREG-2) {Drosophila melanogaster}; contains InterPro accession IPR005834: Haloacid dehalogenase-like hydrolase	-1.7767	-1.59504
246860_at	AT5G25840	expressed protein	-1.77232	-1.44408
249996_at	AT5G18600	glutaredoxin family protein, contains glutaredoxin domain, INTERPRO:IPR002109	-1.77207	-1.39203
266279_at	AT2G29290	tropinone reductase, putative / tropine dehydrogenase, putative, similar to tropinone reductase SP:P50165 from (Datura stramonium)	-1.76148	-1.02674
253722_at	AT4G29190	zinc finger (CCCH-type) family protein, contains Pfam domain, PF00642: Zinc finger C-x8-C-x5-C-x3-H type (and similar)	-1.76131	-2.04381
261318_at	AT1G53035	expressed protein	-1.7535	-2.14331
257381_at	AT2G37950	zinc finger (C3HC4-type RING finger) family protein, contains Pfam profile PF00097: Zinc finger, C3HC4 type (RING finger); contains PROSITE PS00190: Cytochrome c family heme-binding site signature	-1.75157	-1.5117
257964_at	AT3G19850	phototropic-responsive NPH3 family protein, contains NPH3 family domain, Pfam:PF03000	-1.74687	-1.36423
266956_at	AT2G34510	expressed protein, contains Pfam profile PF04862: Protein of unknown function, DUF642	-1.74135	-1.81426
254110_at	AT4G25260	invertase/pectin methylesterase inhibitor family protein, low similarity to pectinesterase from Phaseolus vulgaris SP:Q43111, Lycopersicon esculentum SP:Q43143, Arabidopsis thaliana SP:Q42534; contains Pfam profile PF04043: Plant invertase/pectin methylesterase inhibitor	-1.73686	-1.13965
248623_at	AT5G49170	expressed protein, similar to unknown protein (gb:AAF63814.1)	-1.73045	-1.49766
260914_at	AT1G02640	glycosyl hydrolase family 3 protein, similar to beta-xylosidase GB:Z84377 GI:2102655 from (Aspergillus niger)	-1.72476	-1.3581
266929_at	AT2G45850	DNA-binding family protein, contains a AT hook motif (DNA binding motifs with a preference for A/T rich regions), Pfam:PF02178	-1.72433	-1.19907
255774_at	AT1G18620	expressed protein	-1.72068	-1.89528
245229_at	AT4G25620	hydroxyproline-rich glycoprotein family protein, contains proline-rich extensin domains, INTERPRO:IPR002965; Common family member At5g52430 (Arabidopsis thaliana);	-1.71254	-1.62678
253812_at	AT4G28240	wound-responsive protein-related, wound-induced protein - tomato (fragment), PIR2:S19773	-1.71237	-1.27454
255331_at	AT4G04330	expressed protein	-1.7105	-1.66303
247696_at	AT5G59780	myb family transcription factor (MYB59), contains PFAM profile: myb DNA binding domain PF00249	-1.7086	-1.39364
261727_at	AT1G76090	S-adenosyl-methionine-sterol-C-methyltransferase, identical to S-adenosyl-methionine-sterol-C-methyltransferase GI:2246456 from (Arabidopsis thaliana)	-1.70327	-1.21618
245761_at	AT1G66890	expressed protein	-1.69928	-1.11335
261594_at	AT1G33240	trihelix DNA-binding protein, putative, similar to GTL1 (Arabidopsis thaliana) GI:2664198	-1.69805	-1.29942
255742_at	AT1G25560	AP2 domain-containing transcription factor, putative, similar to DNA-binding protein RAV2 GI:3868859 from (Arabidopsis thaliana)	-1.683	-1.99802
252425_at	AT3G47620	TCP family transcription factor, putative, auxin-induced basic helix-loop-helix transcription factor - Gossypium hirsutum, EMBL:AF165924	-1.6823	-1.70073
264445_at	AT1G27290	expressed protein	-1.68167	-1.6525
259523_at	AT1G12500	phosphate translocator-related, low similarity to glucose-6-phosphate/phosphate-translocator precursor (Zea mays) GI:2997589, phosphoenolpyruvate/phosphate translocator precursor (Mesembryanthemum crystallinum) GI:9295275, SP:P21727:CPTR_PEA Triose phosphate/phosphate translocator, chloroplast precursor (CTPT) {Pisum sativum}	-1.67917	-1.50398
267532_at	AT2G42040	expressed protein	-1.67279	-1.4295
255817_at	AT2G33330	33 kDa secretory protein-related, contains Pfam PF01657: Domain of unknown function, duplicated in 33 KDa secretory proteins	-1.6603	-0.988036
252970_at	AT4G38850	auxin-responsive protein / small auxin up RNA (SAUR-AC1), identical to GP:546362 small auxin up RNA {Arabidopsis thaliana}; belongs to auxin-induced (indole-3-acetic acid induced) protein family	-1.66014	-1.91714
257205_at	AT3G16520	UDP-glucoronosyl/UDP-glucosyl transferase family protein, contains Pfam profile: PF00201 UDP-glucoronosyl and UDP-glucosyl transferase	-1.65778	-1.67524
252924_at	AT4G39070	zinc finger (B-box type) family protein, salt-tolerance protein - Arabidopsis thaliana, PID:e224078	-1.64007	-1.08666
248614_at	AT5G49560	expressed protein, similar to SP:P40389 Rapid response to glucose protein 1 {Schizosaccharomyces pombe}	-1.63591	-2.06753
250900_at	AT5G03470	serine/threonine protein phosphatase 2A (PP2A) regulatory subunit B' (B'alpha), similar to SWISS-PROT:Q28653 serine/threonine protein phosphatase 2A, 56 kDa regulatory subunit, delta isoform (PP2A, B subunit, B' delta isoform, PP2A, B subunit, B56 delta isoform, PP2A, B subunit, PR61 delta isoform, PP2A, B subunit, R5 delta isoform, PP2A, B subunit, B'-gamma) (Oryctolagus cuniculus); contains Pfa…	-1.63193	-1.21443
259681_at	AT1G77760	nitrate reductase 1 (NR1), identical to SP:P11832 Nitrate reductase 1 (formerly EC 1.6.6.1) (NR1){Arabidopsis thaliana}	-1.62129	-1.78274
245947_at	AT5G19530	spermine/spermidine synthase family protein, similar to SP:P09158 Spermidine synthase (EC 2.5.1.16) (Putrescine aminopropyltransferase) {Escherichia coli}; contains Pfam profile PF01564: Spermine/spermidine synthase	-1.61683	-1.34062
257891_at	AT3G17170	ribosomal protein S6 family protein (RFC3), annotation temporarily based on supporting cDNA gi:15620809:dbj:AB057424.1:; contains TIGRfam TIGR00166 and Pfam PF01250 profiles ribosomal protein S6.	-1.61164	-1.19755
251376_at	AT3G60630	scarecrow transcription factor family protein, scarecrow-like 6, Arabidopsis thaliana, EMBL:AF036303	-1.60922	-1.89678
250936_at	AT5G03120	expressed protein	-1.60851	-1.19295
263126_at	AT1G78460	SOUL heme-binding family protein, weak similarity to SOUL protein (Mus musculus) GI:4886906; contains Pfam profile PF04832: SOUL heme-binding protein	-1.60778	-2.09606
249008_at	AT5G44680	methyladenine glycosylase family protein, similar to SP:P05100 DNA-3-methyladenine glycosylase I (EC 3.2.2.20) (3-methyladenine-DNA glycosylase I, constitutive) {Escherichia coli}; contains Pfam profile PF03352: Methyladenine glycosylase	-1.60741	-1.08288
252361_at	AT3G48490	expressed protein	-1.60468	-1.65397
261791_at	AT1G16170	expressed protein	-1.60206	-1.59293
266460_at	AT2G47930	hydroxyproline-rich glycoprotein family protein, contains proline-rich extensin domains, INTERPRO:IPR002965	-1.5913	-1.28487
261942_at	AT1G22590	MADS-box family protein, similar to putative DNA-binding protein GI:6714399 from (Arabidopsis thaliana); MADS-box protein AGL87	-1.58439	-1.05255
267018_at	AT2G39140	pseudouridine synthase family protein	-1.57837	-1.27952
259658_at	AT1G55370	expressed protein	-1.57103	-1.20805
261143_at	AT1G19770	purine permease-related, low similarity to purine permease (Arabidopsis thaliana) GI:7620007; contains Pfam profile PF03151: Domain of unknown function, DUF250	-1.57006	-1.23208
252040_at	AT3G52060	expressed protein, contains Pfam profile PF03267: Arabidopsis protein of unknown function, DUF266	-1.56896	-1.30377
256456_at	AT1G75180	expressed protein	-1.56385	-1.18214
250437_at	AT5G10430	arabinogalactan-protein (AGP4), identical to gi_3883126_gb_AAC77826	-1.56024	-1.58889
262136_at	AT1G77850	transcriptional factor B3 family protein, similar to auxin response factor 10 GI:6165644 from (Arabidopsis thaliana); contains Pfam profile PF02362: B3 DNA binding domain	-1.55821	-1.67455
251575_at	AT3G58120	bZIP transcription factor family protein, contains Pfam profile: PF00170 bZIP transcription factor ;supported by cDNA gi:15100054:gb:AF401300.1:AF401300	-1.5557	-1.26041
260572_at	AT2G43760	molybdopterin biosynthesis MoaE family protein, contains Pfam profile: PF02391 molybdopterin converting factor, subunit 2	-1.55519	-1.44318
246932_at	AT5G25190	encodes a member of the ERF (ethylene response factor) subfamily B-6 of ERF/AP2 transcription factor family. The protein contains one AP2 domain. There are 12 members in this subfamily including RAP2.11.	-1.55482	-2.35304
253421_at	AT4G32340	expressed protein	-1.54758	-1.47395
251793_at	AT3G55580	regulator of chromosome condensation (RCC1) family protein, UVB-resistance protein UVR8, Arabidopsis thaliana, EMBL:AF130441; contains Pfam PF00415: Regulator of chromosome condensation (RCC1) domain	-1.54465	-2.27927
266745_at	AT2G02950	phytochrome kinase substrate 1 (PKS1), identical to Swiss-Prot:Q9SWI1 phytochrome kinase substrate 1 (Arabidopsis thaliana)	-1.54339	-1.34849
256396_at	AT3G06150	expressed protein	-1.54116	-1.34785
246566_at	AT5G14940	proton-dependent oligopeptide transport (POT) family protein, contains Pfam profile: PF00854 POT family	-1.54072	-1.05686
258939_at	AT3G10020	expressed protein	-1.53944	-1.34125
263252_at	AT2G31380	zinc finger (B-box type) family protein / salt tolerance-like protein (STH), contains Pfam profile PF00643: B-box zinc finger; identical to cDNA B-box zinc finger protein STH GI:12698721, SP:Q9SID1 Salt tolerance-like protein (Arabidopsis thaliana)	-1.53742	-1.39538
248962_at	AT5G45680	FK506-binding protein 1 (FKBP13), identical to Probable FKBP-type peptidyl-prolyl cis-trans isomerase 3, chloroplast precursor (Ppiase) (Rotamase) (SP:Q9SCY2) / FK506 binding protein 1 (GI:21535744) (Arabidopsis thaliana); contains Pfam PF00254: peptidyl-prolyl cis-trans isomerase, FKBP-type	-1.53157	-1.08262
256469_at	AT1G32540	zinc finger protein, putative, similar to zinc-finger protein Lsd1 (Arabidopsis thaliana) gi:1872521:gb:AAC49660	-1.52659	-1.88633
252199_at	AT3G50270	transferase family protein, similar to anthranilate N-hydroxycinnamoyl/benzoyltransferase, Dianthus caryophyllus (gi:2239091); contains Pfam transferase family domain PF002458	-1.52132	-1.49567
261821_at	AT1G11530	Encodes a single cysteine active site thioredoxin-related protein, similar to thioredoxin H-type from Arabidopsis thaliana SP:P29448, Nicotiana tabacum SP:Q07090; contains Pfam profile: PF00085 Thioredoxin;	-1.52072	-1.68858
266552_at	AT2G46330	arabinogalactan-protein (AGP16), identical to gi:10880509:gb:AAG24284	-1.52055	-1.15988
266140_at	AT2G28120	nodulin family protein, similar to nodulin-like protein (Arabidopsis thaliana) GI:3329368, nodule-specific protein Nlj70 (Lotus japonicus) GI:3329366	-1.51545	-1.66076
265771_at	AT2G48030	endonuclease/exonuclease/phosphatase family protein, contains Pfam profile PF03372: Endonuclease/Exonuclease/phosphatase family	-1.51348	-1.71057
257506_at	AT1G29440	auxin-responsive family protein, similar to auxin-induced protein 6B (SP:P33083) (Glycine max)	-1.51194	-1.59541
264449_at	AT1G27460	calmodulin-binding protein, similar to calmodulin-binding protein MPCBP (Zea mays) GI:10086260; contains Pfam profile PF00515: TPR Domain	-1.50977	-1.58314
263305_at	AT2G01930	expressed protein	-1.50278	-1.49533
245807_at	AT1G46768	encodes a member of the DREB subfamily A-5 of ERF/AP2 transcription factor family (RAP2.1). The protein contains one AP2 domain. There are 16 members in this subfamily including RAP2.9 and RAP2.10.	-1.48759	-1.45468
250752_at	AT5G05690	cytochrome P450 90A1 (CYP90A1) (CYP90) (CPD), identical to Cytochrome P450 90A1 (SP:Q42569) (Arabidopsis thaliana)	-1.48502	-1.37437
248975_at	AT5G45040	cytochrome c6 (ATC6), identical to c6 type cytochrome (Arabidopsis thaliana) gi:19571824:emb:CAD27418	-1.48377	-1.35042
247361_at	AT5G63480	expressed protein	-1.48246	-1.57169
251996_at	AT3G52840	beta-galactosidase, putative / lactase, putative, similar to beta-galactosidase precursor GI:3869280 from (Carica papaya)	-1.47789	-1.84755
258060_at	AT3G26030	serine/threonine protein phosphatase 2A (PP2A) regulatory subunit B', putative, similar to SWISS-PROT:Q28653 serine/threonine protein phosphatase 2A, 56 kDa regulatory subunit, delta isoform (PP2A, B subunit, B' delta isoform, PP2A, B subunit, B56 delta isoform, PP2A, B subunit, PR61 delta isoform, PP2A, B subunit, R5 delta isoform, PP2A, B subunit, B'-gamma) (Oryctolagus cuniculus); contains Pfa…	-1.47077	-1.64673
262263_at	AT1G70940	auxin transport protein, putative (PIN3), similar to auxin transport protein (Arabidopsis thaliana) gi:5817301:gb:AAD52695	-1.46868	-1.63326
256262_at	AT3G12150	expressed protein	-1.46496	-1.42814
256796_at	AT3G22210	expressed protein	-1.46319	-1.1572
261254_at	AT1G05805	basic helix-loop-helix (bHLH) family protein	-1.45739	-1.58693
247867_at	AT5G57630	CBL-interacting protein kinase 21, putative (CIPK21), identical to CBL-interacting protein kinase 21 (Arabidopsis thaliana) gi:14334390:gb:AAK59696	-1.45578	-1.37718
260799_at	AT1G78270	UDP-glucose glucosyltransferase, putative, similar to UDP-glucose glucosyltransferase GI:3928543 from (Arabidopsis thaliana)	-1.44008	-1.35392
266150_s_at	AT2G12290;AT4G19700	[AT2G12290, expressed protein ];[AT4G19700, expressed protein ]	-1.43855	-1.47994
258156_at	AT3G18050	expressed protein	-1.43707	-1.14581
267093_at	AT2G38170	calcium exchanger (CAX1), identical to high affinity calcium antiporter CAX1 (Arabidopsis thaliana) gi:9256741:gb:AAB05913, except a possible frameshift at base 58008. Sequence has been confirmed with 5 sequencing reads.; Ca2+:Cation Antiporter (CaCA) Family member PMID:11500563	-1.43357	-1.32497
257860_at	AT3G13062	expressed protein, weak similarity to SP:Q9UKL6 Phosphatidylcholine transfer protein (PC-TP) {Homo sapiens}	-1.42376	-1.29976
258472_at	AT3G06080	expressed protein, identical to unknown protein GB:AAF30301 from (Arabidopsis thaliana)	-1.42138	-1.2099
248566_s_at	AT5G49740;AT5G49730	[AT5G49740, ferric reductase-like transmembrane component family protein, similar to ferric-chelate reductase (FRO1) (Pisum sativum) GI:15341529; contains Pfam profile PF01794: Ferric reductase like transmembrane componenent ];[AT5G49730, ferric reductase-like transmembrane component family protein, similar to ferric-chelate reductase (FRO1) (Pisum sativum) GI:15341529; contains Pfam profile PF01…	-1.41365	-1.29589
252956_at	AT4G38580	heavy-metal-associated domain-containing protein / copper chaperone (CCH)-related, low similarity to copper homeostasis factor (PMID:9701579)(GI:3168840); nearly identical to farnesylated protein TFP6 (GI:4097553); contains Heavy-metal-associated domain PF00403	-1.41019	-1.80845
245392_at	AT4G15680	glutaredoxin family protein, contains INTERPRO Domain IPR002109, Glutaredoxin (thioltransferase)	-1.4071	-1.5183
261350_at	AT1G79770	expressed protein	-1.4063	-1.02461
253973_at	AT4G26555	immunophilin / FKBP-type peptidyl-prolyl cis-trans isomerase family protein, similar to FK506-binding protein (Peptidyl-prolyl cis-trans isomerase) (PPiase) (Rotamase) (SP:P25138) ({Neisseria meningitidis); contains Pfam profile: PF00254 FKBP-type peptidyl-prolyl cis-trans isomerases; similar to FK506-binding protein 39 kDa (Peptidyl-prolyl cis-trans isomerase) (PPiase) (EC 5.2.1.8) (SP:O74191) {…	-1.40099	-1.01247
248139_at	AT5G54970	expressed protein	-1.39795	-1.2625
248179_at	AT5G54380	protein kinase family protein, contains protein kinase domain, Pfam:PF00069	-1.39449	-1.10796
246487_at	AT5G16030	expressed protein	-1.39147	-1.44308
264653_at	AT1G08980	amidase family protein, similar to component of chloroplast outer membrane translocon Toc64 (Pisum sativum) GI:7453538; contains Pfam profile PF01425: Amidase; supporting cDNA gi:11493701:gb:AF202077.1:AF202077	-1.39062	-1.38236
247943_at	AT5G57170	macrophage migration inhibitory factor family protein / MIF family protein, contains Pfam profile: PF01187 Macrophage migration inhibitory factor(MIF)	-1.38879	-1.04633
252464_at	AT3G47160	expressed protein, similar to MTD2 (Medicago truncatula) GI:9294812; supporting cDNA gi:25083983:gb:BT002136.1:	-1.3883	-1.51495
261728_at	AT1G76160	multi-copper oxidase type I family protein, similar to pollen-specific BP10 protein (SP:Q00624)(Brassica napus); contains Pfam profile: PF00394 Multicopper oxidase	-1.38582	-1.21879
246371_at	AT1G51940	protein kinase family protein / peptidoglycan-binding LysM domain-containing protein, contains protein kinases ATP-binding region signature, PROSITE:PS00107	-1.38249	-1.64556
264523_at	AT1G10030	integral membrane family protein, contains Pfam PF03694: Erg28 like protein	-1.37964	-1.04564
267637_at	AT2G42190	expressed protein, ; similar to GP:9826:X07453	-1.37171	-1.0824
245558_at	AT4G15430	early-responsive to dehydration protein-related / ERD protein-related, similar to ERD4 protein (early-responsive to dehydration stress) (Arabidopsis thaliana) GI:15375406; contains Pfam profile PF02714: Domain of unknown function DUF221	-1.37039	-1.57004
253384_at	AT4G32915	expressed protein	-1.37036	-1.05809
263096_at	AT2G16060	non-symbiotic hemoglobin 1 (HB1) (GLB1), identical to SP:O24520 Non-symbiotic hemoglobin 1 (Hb1) (ARAth GLB1) {Arabidopsis thaliana}	-1.36784	-2.19741
258989_at	AT3G08920	rhodanese-like domain-containing protein, contains rhodanese-like domain PF:00581	-1.36723	-1.3551
246303_at	AT3G51870	mitochondrial substrate carrier family protein, peroxisomal Ca-dependent solute carrier - Oryctolagus cuniculus, EMBL:AF004161	-1.36601	-1.05116
264246_at	AT1G60140	glycosyl transferase family 20 protein / trehalose-phosphatase family protein, contains Pfam profile: PF02358 trehalose-phosphatase	-1.35976	-1.5139
260831_at	AT1G06830	glutaredoxin family protein, contains INTERPRO Domain IPR002109, Glutaredoxin (thioltransferase)	-1.35925	-1.4272
258528_at	AT3G06770	glycoside hydrolase family 28 protein / polygalacturonase (pectinase) family protein, weak similarity to polygalacturonase (Persea americana) GI:166951; contains PF00295: Glycosyl hydrolases family 28 (polygalacturonases)	-1.3581	-1.28817
266742_at	AT2G03050	mitochondrial transcription termination factor-related / mTERF-related, contains Pfam profile PF02536: mTERF	-1.35741	-1.31121
266285_at	AT2G29180	expressed protein	-1.35532	-1.16634
254221_at	AT4G23820	glycoside hydrolase family 28 protein / polygalacturonase (pectinase) family protein, weak similarity to polygalacturonase PG1 (Glycine max) GI:5669846; contains PF00295: Glycosyl hydrolases family 28	-1.35174	-1.64731
247726_at	AT5G59430	telomere repeat-binding protein 1 (TRP1), identical to telomere repeat-binding protein TRP1 (Arabidopsis thaliana) GI:5459298	-1.34955	-1.75434
254363_at	AT4G22010	multi-copper oxidase type I family protein, similar to pollen-specific BP10 protein (SP:Q00624)(Brassica napus); contains Pfam profile: PF00394 Multicopper oxidase	-1.34649	-1.206
259773_at	AT1G29500	auxin-responsive protein, putative, similar to auxin-induced protein 6B (SP:P33083) (Glycine max)	-1.33743	-1.09354
254105_at	AT4G25080	magnesium-protoporphyrin O-methyltransferase, putative / magnesium-protoporphyrin IX methyltransferase, putative, similar to SP:Q55467 Magnesium-protoporphyrin O-methyltransferase (EC 2.1.1.1) (Magnesium-protoporphyrin IX methyltransferase) {Synechocystis sp.}	-1.33695	-1.0235
254080_at	AT4G25630	fibrillarin 2 (FIB2), identical to fibrillarin 2 GI:9965655 from (Arabidopsis thaliana)	-1.33663	-1.08583
254355_at	AT4G22380	ribosomal protein L7Ae/L30e/S12e/Gadd45 family protein, Similar to NHP2/L7Ae family proteins, see SWISSPROT:P32495 and PMID:2063628.	-1.33487	-1.34488
255637_at	AT4G00750	dehydration-responsive family protein, similar to early-responsive to dehydration stress ERD3 protein (Arabidopsis thaliana) GI:15320410; contains Pfam profile PF03141: Putative methyltransferase	-1.32492	-1.07105
246929_at	AT5G25210	expressed protein	-1.31842	-1.33284
259373_at	AT1G69160	expressed protein	-1.31557	-1.45099
247611_at	AT5G60710	zinc finger (C3HC4-type RING finger) family protein, low similarity to SP:P97280 Inter-alpha-trypsin inhibitor heavy chain H3 precursor {Mesocricetus auratus}; contains Pfam profiles PF00097: Zinc finger, C3HC4 type (RING finger), PF00092: von Willebrand factor type A domain	-1.31358	-1.4334
246935_at	AT5G25350	F-box family protein, contains Pfam PF00646: F-box domain and Pfam PF00560: Leucine Rich Repeat (6 copies); similar to F-box protein FBL6 (GI:4432860) (Homo sapiens)	-1.294	-1.52565
248756_at	AT5G47560	Encodes a tonoplast malate/fumarate transporter.	-1.27718	-1.33847
245123_at	AT2G47450	chloroplast signal recognition particle component (CAO), nearly identical to CAO (Arabidopsis thaliana) GI:4102582	-1.27317	-1.20064
255856_at	AT1G66940	protein kinase-related	-1.26837	-1.7129
247405_at	AT5G62880	Rac-like GTP-binding protein (ARAC10), identical to rac GTP binding protein Arac10 (Arabidopsis thaliana) GI:3702964, rac-like GTP binding protein Arac10 (Arabidopsis thaliana) GI:7211193; contains Pfam profile: PF00071 Ras family	-1.26797	-1.01691
267260_at	AT2G23130	arabinogalactan-protein (AGP17), identical to gi_11935086_gb_AAG41963	-1.26623	-1.19266
267586_at	AT2G41950	expressed protein	-1.25987	-1.04676
266131_at	AT2G45160	scarecrow transcription factor family protein	-1.25769	-1.65013
260411_at	AT1G69890	expressed protein, contains Pfam profile: PF04601 protein of unknown function (DUF569	-1.25636	-1.38938
262844_at	AT1G14890	invertase/pectin methylesterase inhibitor family protein, similar to pectinesterase GB:X85216 GI:732912 SP:Q43111 (Phaseolus vulgaris), SP:Q42534 from Arabidopsis thaliana; contains Pfam profile PF04043: Plant invertase/pectin methylesterase inhibitor	-1.25571	-1.51947
262096_at	AT1G56010	transcription activator NAC1 (NAC1), contains Pfam PF02365: No apical meristem (NAM) domain; identical to NAC1 GB:AAF21437 GI:6649236 from (Arabidopsis thaliana)	-1.25489	-1.03932
256533_at	AT1G33250	fringe-related protein, + weak similarity to Fringe (Schistocerca gregaria)(GI:6573138);Fringe encodes an extracellular protein that regulates Notch signalling.	-1.25431	-1.20677
265245_at	AT2G43060	expressed protein, similar to cDNA bHLH transcription factor (bHLH zeta gene) GI:32563005	-1.2542	-1.15608
254746_at	AT4G12980	auxin-responsive protein, putative, similar to auxin-induced protein AIR12 GI:11357190 (Arabidopsis thaliana)	-1.24831	-1.66377
245431_at	AT4G17080	MORN (Membrane Occupation and Recognition Nexus) repeat-containing protein /phosphatidylinositol-4-phosphate 5-kinase-related, low similarity to phosphatidylinositol-4-phosphate 5-kinase AtPIP5K1 (Arabidopsis thaliana) GI:3702691; contains Pfam profile PF02493: MORN repeat	-1.24468	-1.00128
266277_at	AT2G29310	tropinone reductase, putative / tropine dehydrogenase, putative, similar to tropinone reductase SP:P50165 from (Datura stramonium)	-1.24259	-1.37324
266291_at	AT2G29320	tropinone reductase, putative / tropine dehydrogenase, putative, similar to tropinone reductase SP:P50165 from (Datura stramonium)	-1.24105	-1.14059
254102_at	AT4G25050	acyl carrier family protein / ACP family protein, similar to Acyl carrier protein, chloroplast precursor from {Spinacia oleracea} SP:P23235, {Casuarina glauca} SP:P93092; contains InterPro accession IPR003881: Isochorismatase	-1.23811	-1.08513
265884_at	AT2G42320	nucleolar protein gar2-related, contains weak similarity to Swiss-Prot:P41891 protein gar2 (Schizosaccharomyces pombe)	-1.22748	-1.3825
247923_at	AT5G57490	porin, putative, similar to 36kDA porin II (Solanum tuberosum) GI:515360; contains Pfam profile PF01459: Eukaryotic porin	-1.21299	-1.16783
264672_at	AT1G09750	chloroplast nucleoid DNA-binding protein-related, contains Pfam profile PF00026: Eukaryotic aspartyl protease;b similar to CND41, chloroplast nucleoid DNA binding protein (GI:2541876) (Nicotiana tabacum)	-1.21151	-1.22027
253028_at	AT4G38160	mitochondrial transcription termination factor-related / mTERF-related, contains Pfam profile PF02536: mTERF	-1.21076	-1.02322
263963_at	AT2G36080	DNA-binding protein, putative, strong similarity to DNA-binding proteins from (Arabidopsis thaliana) RAV1 GI:3868857, RAV2 GI:3868859; contains Pfam profile PF02362: B3 DNA binding domain	-1.20864	-1.03214
247362_at	AT5G63140	calcineurin-like phosphoesterase family protein, contains Pfam profile: PF00149 calcineurin-like phosphoesterase	-1.20304	-1.22541
267461_at	AT2G33830	dormancy/auxin associated family protein, contains Pfam profile: PF05564 dormancy/auxin associated protein	-1.20169	-1.70137
256567_at	AT3G19553	amino acid permease family protein, weak similarity to aspartate/glutamate transporter 1 (Mus musculus) GI:21322754; contains Pfam profile PF00324: Amino acid permease	-1.20017	-1.47814
250828_at	AT5G05250	expressed protein	-1.19594	-1.73687
251459_at	AT3G60200	expressed protein, hypothetical proteins At2g44600 - Arabidopsis thaliana, EMBL:AAC27462	-1.19273	-1.31084
251846_at	AT3G54560	histone H2A.F/Z, identical to GI:2407800	-1.19157	-1.12058
245414_at	AT4G17310	expressed protein	-1.18442	-1.70623
245506_at	AT4G15700	glutaredoxin family protein, contains INTERPRO Domain IPR002109, Glutaredoxin (thioltransferase)	-1.18128	-1.24653
256516_at	AT1G66150	leucine-rich repeat protein kinase, putative (TMK1), identical to protein kinase TMK1 gi:166888:gb:AAA32876, SP:P43298 Putative receptor protein kinase TMK1 precursor (EC 2.7.1.-) {Arabidopsis thaliana}	-1.17497	-1.57809
246408_at	AT1G57680	expressed protein	-1.17311	-1.01917
258480_at	AT3G02640	expressed protein	-1.16498	-1.05694
252118_at	AT3G51400	expressed protein, contains Pfam profile PF03087: Arabidopsis protein of unknown function	-1.15732	-1.07548
266215_at	AT2G06850	xyloglucan:xyloglucosyl transferase / xyloglucan endotransglycosylase / endo-xyloglucan transferase (EXT) (EXGT-A1), identical to endo-xyloglucan transferase (ext) GI:469484 and endoxyloglucan transferase (EXGT-A1) GI:5533309 from (Arabidopsis thaliana)	-1.15659	-1.44904
259434_at	AT1G01490	heavy-metal-associated domain-containing protein, contains Pfam profile PF00403: Heavy-metal-associated domain	-1.15543	-1.01857
248763_at	AT5G47550	cysteine protease inhibitor, putative / cystatin, putative, similar to SP:P09229 Cysteine proteinase inhibitor-I (Oryzacystatin-I) {Oryza sativa}; contains Pfam profile PF00031: Cystatin domain	-1.15523	-1.33847
253981_at	AT4G26670	mitochondrial import inner membrane translocase subunit Tim17/Tim22/Tim23 family protein, weak similarity to SP:Q9Z0V8 Mitochondrial import inner membrane translocase subunit TIM17 A {Mus musculus}; contains Pfam profile PF02466: Mitochondrial import inner membrane translocase subunit Tim17	-1.15513	-1.19835
256890_at	AT3G23830	glycine-rich RNA-binding protein, putative, similar to Glycine-rich RNA-binding protein 2, mitochondrial precursor (AtGRP2) (Swiss-Prot:Q9SVM8) (Arabidopsis thaliana); contains Pfam profile: PF00076 RNA recognition motif. (a.k.a. RRM, RBD, or RNP domain)	-1.14605	-1.23409
248224_at	AT5G53490	thylakoid lumenal 17.4 kDa protein, chloroplast, identical to SP:P81760 Thylakoid lumenal 17.4 kDa protein, chloroplast precursor (P17.4) {Arabidopsis thaliana}. Putative pentapeptide protein.	-1.14014	-1.32187
261230_at	AT1G20010	tubulin beta-5 chain (TUB5), nearly identical to SP:P29513 Tubulin beta-5 chain {Arabidopsis thaliana}	-1.13529	-1.96541
267533_at	AT2G42070	MutT/nudix family protein, similar to SP:Q58549 ADP-ribose pyrophosphatase (EC 3.6.1.13) {Methanococcus jannaschii}; contains Pfam profile PF00293: NUDIX domain	-1.13106	-1.0909
253597_at	AT4G30690	translation initiation factor 3 (IF-3) family protein, similar to SP:P33319 Translation initiation factor IF-3 {Proteus vulgaris}; contains Pfam profiles PF00707: Translation initiation factor IF-3, C-terminal domain, PF05198: Translation initiation factor IF-3, N-terminal domain	-1.13025	-1.18117
263241_at	AT2G16500	arginine decarboxylase 1 (SPE1) (ARGDC), identical to SP:Q9SI64 Arginine decarboxylase 1 (EC 4.1.1.19) (ARGDC 1) (ADC 1) (ADC-O) {Arabidopsis thaliana}	-1.12956	-1.02577
259023_at	AT3G07510	expressed protein	-1.12829	-1.43951
248270_at	AT5G53450	protein kinase family protein, contains protein kinase domain, Pfam:PF00069	-1.12476	-1.59551
246070_at	AT5G20160	ribosomal protein L7Ae/L30e/S12e/Gadd45 family protein, Similar to NHP2/L7Ae family proteins, see SWISSPROT:P32495 and PMID:2063628.	-1.1233	-1.13087
246011_at	AT5G08330	TCP family transcription factor, putative, similar to PCF1 (GI:2580438) and PCF2 ((GI:2580440) Oryza sativa) ; auxin-induced basic helix-loop-helix transcription factor, Gossypium hirsutum, EMBL:AF165924	-1.12309	-1.28309
249580_at	AT5G37740	C2 domain-containing protein, similar to zinc finger and C2 domain protein GI:9957238 from (Arabidopsis thaliana)	-1.11224	-1.0249
266110_at	AT2G02080	zinc finger (C2H2 type) family protein, contains Pfam domain PF00096: Zinc finger, C2H2 type	-1.11181	-1.53873
257140_at	AT3G28910	myb family transcription factor (MYB30), identical to myb-like protein GB:AJ007289 (Arabidopsis thaliana) (Plant J. 20 (1), 57-66 (1999))	-1.11032	-1.35454
249187_at	AT5G43060	cysteine proteinase, putative / thiol protease, putative, similar to cysteine proteinase RD21A precursor (thiol protease) GI:435619, SP:P43297 from (Arabidopsis thaliana)	-1.10661	-1.22671
245097_at	AT2G40935	expressed protein, low similarity to PGPS/D12 (Petunia x hybrida) GI:4105794; contains Pfam profile PF04749: Protein of unknown function, DUF614	-1.10388	-1.13176
264365_s_at	AT1G03220;AT1G03230	[AT1G03220, extracellular dermal glycoprotein, putative / EDGP, putative, similar to extracellular dermal glycoprotein EDGP precursor (Daucus carota) GI:285741 ];[AT1G03230, extracellular dermal glycoprotein, putative / EDGP, putative, similar to extracellular dermal glycoprotein EDGP precursor (Daucus carota) GI:285741 ]	-1.09978	-1.08678
253546_at	AT4G31040	proton extrusion protein-related, contains weak similarity to Proton extrusion protein pcxA (Swiss-Prot:P75028) (Synechocystis sp.)	-1.09801	-1.07612
267361_at	AT2G39920	acid phosphatase class B family protein, weak similarity to pod storage protein (Phaseolus vulgaris GI:2627233 SP:P10743 STEM 31 kDa glycoprotein precursor (Vegetative storage protein B) {Glycine max}; contains Pfam profile PF03767: HAD superfamily (subfamily IIIB) phosphatase	-1.09066	-0.981185
262488_at	AT1G21830	expressed protein, EST gb:T21171 comes from this gene	-1.08764	-1.37063
256065_at	AT1G07070	60S ribosomal protein L35a (RPL35aA), similar to ribosomal protein L35a GI:57118 from (Rattus norvegicus)	-1.08492	-1.27328
258803_at	AT3G04670	WRKY family transcription factor, similar to elicitor response element binding protein WRKY3 isolog GB:AAB63078 (Arabidopsis thaliana)	-1.08026	-1.08402
254770_at	AT4G13340	leucine-rich repeat family protein / extensin family protein, similar to extensin-like protein (Lycopersicon esculentum) gi:5917664:gb:AAD55979; contains leucine-rich repeats, Pfam:PF00560; contains proline rich extensin domains, INTERPRO:IPR002965	-1.07904	-1.29087
265999_at	AT2G24100	expressed protein, similar to expressed protein [Arabidopsis thaliana] (TAIR:At4g30780.1); similar to hypothetical protein [Pinus pinaster] (GB:CAC84497.1)	-1.07383	-1.11839
248870_at	AT5G46710	zinc-binding family protein, similar zinc-binding protein (Pisum sativum) GI:16117799; contains Pfam profile PF04640 : Protein of unknown function, DUF597	-1.06916	-1.02753
267517_at	AT2G30520	signal transducer of phototropic response (RPT2), identical to RPT2 (Arabidopsis thaliana) gi:6959488:gb:AAF33112	-1.06643	-1.09713
245602_at	AT4G14270	Protein containing PAM2 motif which mediates interaction with the PABC domain of polyadenyl binding proteins.	-1.06176	-1.09569
262170_at	AT1G74940	senescence-associated protein-related, similar to senescence-associated protein SAG102 (GI:22331931) (Arabidopsis thaliana)	-1.05466	-1.3696
259982_at	AT1G76410	zinc finger (C3HC4-type RING finger) family protein, contains Pfam domain, PF00097: Zinc finger, C3HC4 type (RING finger)	-1.05107	-1.0591
247278_at	AT5G64380	fructose-1,6-bisphosphatase family protein, similar to SP:P22418 Fructose-1,6-bisphosphatase, chloroplast precursor (EC 3.1.3.11) (D-fructose-1,6-bisphosphate 1-phosphohydrolase) (FBPase) {Spinacia oleracea}; contains Pfam profile PF00316: fructose-1,6-bisphosphatase	-1.04847	-1.12591
259020_at	AT3G07470	expressed protein, contains Pfam profile PF04398: Protein of unknown function, DUF538	-1.04581	-1.02259
251931_at	AT3G53950	glyoxal oxidase-related, contains similarity to glyoxal oxidase precursor (Phanerochaete chrysosporium) gi:1050302:gb:AAA87594	-1.04404	-1.13012
250557_at	AT5G07840	ankyrin repeat family protein, contains ankyrin repeats, Pfam:PF00023	-1.04356	-1.09548
245166_at	AT2G33170	leucine-rich repeat transmembrane protein kinase, putative, similar to receptor protein kinase (Pinus sylvestris) gi:12054894:emb:CAC20842; contains leucine rich repeat (LRR) domains, Pfam:PF00560; contains protein kinase domain, Pfam:PF00069	-1.04302	-1.20248
260668_at	AT1G19530	expressed protein	-1.04249	-1.43694
247921_at	AT5G57660	zinc finger (B-box type) family protein, contains Pfam domain, PF00643: B-box zinc finger	-1.0402	-1.01893
266123_at	AT2G45180	protease inhibitor/seed storage/lipid transfer protein (LTP) family protein, similar to 14 kDa polypeptide (Catharanthus roseus) GI:407410; contains Pfam protease inhibitor/seed storage/LTP family domain PF00234	-1.03479	-1.21784
252561_at	AT3G45980	histone H2B, identical to histone H2B Arabidopsis thaliana GI:2407802; contains Pfam profile PF00125 Core histone H2A/H2B/H3/H4	-1.0342	-1.07292
264900_at	AT1G23080	auxin efflux carrier protein, putative, similar to efflux carrier of polar auxin transport (Brassica juncea) gi:12331173:emb:CAC24691	-1.02596	-1.57314
251956_at	AT3G53460	29 kDa ribonucleoprotein, chloroplast / RNA-binding protein cp 29, nearly identical to SP:Q43349 29 kDa ribonucleoprotein, chloroplast precursor (RNA-binding protein cp29) {Arabidopsis thaliana}	-1.02467	-1.13794
258332_at	AT3G16180	proton-dependent oligopeptide transport (POT) family protein, contains Pfam profile: PF00854 POT family	-1.02453	-1.42291
251797_at	AT3G55560	DNA-binding protein-related, contains Pfam domain PF03479: Domain of unknown function (DUF296), found in AT-hook motifs Pfam:PF02178	-1.02111	-1.14237
246239_at	AT4G36790	transporter-related, low similarity to spinster membrane proteins from (Drosophila melanogaster) GI:12003976, GI:12003972, GI:12003974, GI:12003970; contains Pfam profile PF00083: major facilitator superfamily protein	-1.02027	-1.24444
260395_at	AT1G69780	homeobox-leucine zipper protein 13 (HB-13) / HD-ZIP transcription factor 13, identical to homeobox gene 13 protein (GP:12325190) (Arabidopsis thaliana)	-1.01545	-1.10576
261301_at	AT1G48570	zinc finger (Ran-binding) family protein, contains Pfam domain, PF00641: Zn-finger in Ran binding protein and others	-1.01223	-1.11458
253141_at	AT4G35440	voltage-gated chloride channel family protein, contains Pfam profile PF00654: Voltage gated chloride channel	-1.01204	-1.09885
259955_s_at	AT1G75080;AT1G19350	[AT1G75080, brassinosteroid signalling positive regulator (BZR1), identical to to BZR1 protein (Arabidopsis thaliana) gi:20270971:gb:AAM18490 ];[AT1G19350, brassinosteroid signalling positive regulator, putative, similar to BZR1 protein (Arabidopsis thaliana) gi:20270971:gb:AAM18490 ]	-1.00607	-1.34474
251799_at	AT3G55520	immunophilin, putative / FKBP-type peptidyl-prolyl cis-trans isomerase, putative, POSSIBLE PEPTIDYL-PROLYL CIS-TRANS ISOMERASE) (EC 5.2.1.8) (PPIASE) (ROTAMASE) SP:P30416(Mouse);P59 PROTEIN (HSP BINDING IMMUNOPHILIN), rabbit, SWISSPROT:P27124:FKB4_RABBIT	-0.996903	-1.24239

## Sheet: Table S2
Table S2
List of genes from Affimetrix analysis that showed a statistically significant response to high light at low temperature in both WT and npq1lut2 (NL) is reported.
Up- and down-regulation is defined as described in Material and Methods.
The ratio between treated (average of three repetitions at 24 hours) and control plants (average of three repetitions at time 0) is presented on a log 2 scale.
Fold change (FC) is visualized by different colors using FiRe macro (Garcion et al. 2006).
Probeset	Locus identifier	Description	WT 0vs24	NL 0vs24		Color code legend
249215_at	AT5G42800	dihydroflavonol 4-reductase (dihydrokaempferol 4-reductase) (DFR), nearly identical to GI:166686	7.64787	5.99648		FC> 3.32
265091_s_at	AT1G03940;AT1G03495	[AT1G03940, transferase family protein, similar to anthocyanin 5-aromatic acyltransferase from Gentiana triflora GI:4185599, malonyl CoA:anthocyanin 5-O-glucoside-6'''-O-malonyltransferase from Perilla frutescens GI:17980232, Salvia splendens GI:17980234; contains Pfam profile PF02458 transferase family ];[AT1G03495, pseudogene, transferase family, similar to anthocyanin 5-aromatic acyltransferas…	7.5719	6.42909		2 <FC< 3.32
260140_at	AT1G66390	myb family transcription factor, putative / production of anthocyanin pigment 2 protein (PAP2), contains Pfam profile: PF00249 myb-like DNA-binding domain; similar to GB:AAF66727 from (Petunia x hybrida) (Plant Cell 11 (8), 1433-1444 (1999)); identical to cDNA production of anthocyanin pigment 2 protein (PAP2) GI:11935172	6.23197	5.55517		1 <FC< 2
245624_at	AT4G14090	UDP-glucoronosyl/UDP-glucosyl transferase family protein, contains Pfam profile: PF00201 UDP-glucoronosyl and UDP-glucosyl transferase ;similar to UDP-glucose:anthocyanin 5-O-glucosyltransferase GI:4115563 from (Verbena x hybrida)	6.21791	5.27793		0.5 <FC< 1
254283_s_at	AT4G22870;AT4G22880	[AT4G22870, leucoanthocyanidin dioxygenase, putative / anthocyanidin synthase, putative, similar to SP:P51091 (Malus domestica); contains Pfam domain PF03171, 2OG-Fe(II) oxygenase superfamily ];[AT4G22880, leucoanthocyanidin dioxygenase, putative / anthocyanidin synthase, putative, similar to SP:P51091 (Malus domestica); contains PF03171 2OG-Fe(II) oxygenase superfamily ]	6.06933	5.04883		0.25 <FC< 0.5
250558_at	AT5G07990	flavonoid 3'-monooxygenase / flavonoid 3'-hydroxylase (F3'H) / cytochrome P450 75B1 (CYP75B1) / transparent testa 7 protein (TT7), identical to SP:Q9SD85 Flavonoid 3'-monooxygenase (EC 1.14.13.21) (Flavonoid 3'-hydroxylase) (AtF3'H) (Cytochrome P450 75B1) (TRANSPARENT TESTA 7 protein) {Arabidopsis thaliana}; similar to gi:10334806, gi:10334808	5.95156	6.04105		-0.25 <FC< 0.25
250083_at	AT5G17220	glutathione S-transferase, putative	5.6852	4.22894		-0.5 <FC< -0.25
267256_s_at	AT2G23000;AT2G23010	[AT2G23000, serine carboxypeptidase S10 family protein, similar to serine carboxypeptidase I precursor (SP:P37890) (Oryza sativa) ];[AT2G23010, serine carboxypeptidase S10 family protein, similar to serine carboxypeptidase I precursor (SP:P37890) (Oryza sativa) ]	5.58804	4.015		-1 <FC< -0.5
245628_at	AT1G56650	myb family transcription factor (MYB75), contains Pfam profile: PF00249 myb-like DNA-binding domain; identical to cDNA putative transcription factor (MYB75) GI:3941507	5.46633	3.43334		-2 <FC< -1
248185_at	AT5G54060	glycosyltransferase family protein, contains Pfam profile: PF00201 UDP-glucoronosyl and UDP-glucosyl transferase	4.90466	4.04338		-3.32 <FC< -2
245275_at	AT4G15210	beta-amylase (BMY1) / 1,4-alpha-D-glucan maltohydrolase, identical to Beta-amylase (EC 3.2.1.2) (1,4-alpha-D-glucan maltohydrolase) SP:P25853 (Arabidopsis thaliana)	4.67182	4.54395		FC< -3.32
256924_at	AT3G29590	transferase family protein, similar to anthocyanin 5-aromatic acyltransferase from Gentiana triflora GI:4185599, malonyl CoA:anthocyanin 5-O-glucoside-6'''-O-malonyltransferase from Perilla frutescens GI:17980232, Salvia splendens GI:17980234; contains Pfam profile PF02458 transferase family	4.64513	4.14737		FC=Fold Change
252123_at	AT3G51240	naringenin 3-dioxygenase / flavanone 3-hydroxylase (F3H), identical to GI:3790548	4.62442	3.93394
247463_at	AT5G62210	embryo-specific protein-related, contains weak similarity to embryo-specific protein 3 (GI:3335171) (Arabidopsis thaliana)	4.58137	4.14152
248625_at	AT5G48880	acetyl-CoA C-acyltransferase 1 / 3-ketoacyl-CoA thiolase 1 (PKT1), identical to 3-keto-acyl-CoA-thiolase 1 (Arabidopsis thaliana) GI:3169568	4.55305	3.61922
266578_at	AT2G23910	cinnamoyl-CoA reductase-related, similar to cinnamoyl-CoA reductase from Pinus taeda (GI:17978649), Saccharum officinarum (GI:3341511)	4.50517	3.6944
262619_at	AT1G06550	enoyl-CoA hydratase/isomerase family protein, similar to CHY1 (gi:8572760); contains Pfam profile PF00388 enoyl-CoA hydratase/isomerase family protein	4.44763	3.56594
250794_at	AT5G05270	chalcone-flavanone isomerase family protein, contains very low similarity to chalcone-flavonone isomerase (chalcone isomerase), GI:1705761 from Vitis vinifera; contains Pfam profile PF02431: Chalcone-flavanone isomerase	4.40168	3.6089
264400_at	AT1G61800	glucose-6-phosphate/phosphate translocator, putative, similar to glucose-6-phosphate/phosphate-translocator precursor GI:2997591 from (Pisum sativum)	4.38697	2.49438
263845_at	AT2G37040	phenylalanine ammonia-lyase 1 (PAL1), nearly identical to SP:P35510	4.29095	3.78064
267319_at	AT2G34660	glutathione S-conjugate ABC transporter (MRP2), almost identical to MgATP-energized glutathione S-conjugate pump GI:2909781 from (Arabidopsis thaliana)	4.1922	3.21405
261907_at	AT1G65060	4-coumarate--CoA ligase 3 / 4-coumaroyl-CoA synthase 3 (4CL3), identical to SP:Q9S777 4-coumarate--CoA ligase 3 (EC 6.2.1.12) (4CL 3) (4-coumaroyl-CoA synthase 3) {Arabidopsis thaliana}	4.14435	3.54042
263231_at	AT1G05680	UDP-glucoronosyl/UDP-glucosyl transferase family protein, contains Pfam profile: PF00201 UDP-glucoronosyl and UDP-glucosyl transferase	3.84937	5.50736
245928_s_at	AT5G24770;AT5G24780	[AT5G24770, vegetative storage protein 2 (VSP2), identical to SP:O82122 Vegetative storage protein 2 precursor {Arabidopsis thaliana}; contains Pfam profile PF03767: HAD superfamily (subfamily IIIB) phosphatase ];[AT5G24780, vegetative storage protein 1 (VSP1), identical to SP:O49195 Vegetative storage protein 1 precursor {Arabidopsis thaliana}; contains Pfam profile PF03767: HAD superfamily (sub…	3.81545	5.24666
247780_at	AT5G58770	dehydrodolichyl diphosphate synthase, putative / DEDOL-PP synthase, putative, similar to GI:796076	3.79028	4.61209
245306_at	AT4G14690	chlorophyll A-B binding family protein / early light-induced protein, putative, strong similarity to early light-induced protein; ELIP (Arabidopsis thaliana) GI:1872544; contains Pfam profile: PF00504 chlorophyll A-B binding protein	3.74735	3.21119
263192_at	AT1G36160	similar to acetyl-CoA carboxylase 2 (ACC2) [Arabidopsis thaliana] (TAIR:At1g36180.1); similar to putative acetyl-CoA carboxylase [Oryza sativa (japonica cultivar-group)] (GB:AAP53321.1); similar to acetyl-CoA carboxylase [Medicago sativa] (GB:AAB42144.1); similar to acetyl-CoA carboxylase [Brassica napus] (GB:CAC19875.1); similar to acetyl-CoA carboxylase [Brassica napus] (GB:CAC19876.1); similar…	3.74724	2.96732
265722_at	AT2G40100	chlorophyll A-B binding protein (LHCB4.3), identical to Lhcb4:3 protein (Arabidopsis thaliana) GI:4741956; contains Pfam profile: PF00504 chlorophyll A-B binding protein	3.73477	4.29075
253496_at	AT4G31870	glutathione peroxidase, putative, glutathione peroxidase, Arabidopsis thaliana, PIR2:S71250	3.64504	3.58596
264186_at	AT1G54570	esterase/lipase/thioesterase family protein, contains Interpro entry IPR000379	3.64327	3.20333
247882_at	AT5G57785	expressed protein	3.57686	4.26223
264514_at	AT1G09500	similar to Eucalyptus gunnii alcohol dehydrogenase of unknown physiological function (GI:1143445), Vigna unguiculata (gi:1854445), NOT a cinnamyl-alcohol dehydrogenase	3.57455	4.48974
255056_at	AT4G09820	similar to basic helix-loop-helix (bHLH) family protein [Arabidopsis thaliana] (TAIR:At1g63650.2); similar to basic helix-loop-helix (bHLH) family protein [Arabidopsis thaliana] (TAIR:At1g63650.1); similar to anthocyanin 1 [Petunia x hybrida] (GB:AAG25928.1); contains InterPro domain Basic helix-loop-helix dimerization domain bHLH (InterPro:IPR001092)	3.53125	2.94208
254225_at	AT4G23670	major latex protein-related / MLP-related, low similarity to major latex protein {Papaver somniferum}(GI:294060) contains Pfam profile PF00407: Pathogenesis-related protein Bet v I family	3.50525	3.52096
255294_at	AT4G04750	similar to sugar transporter family protein [Arabidopsis thaliana] (TAIR:At4g04760.1); similar to integral membrane protein [Beta vulgaris] (GB:AAB53155.1); contains InterPro domain Sugar transporter superfamily (InterPro:IPR005829); contains InterPro domain Major facilitator superfamily (MFS) (InterPro:IPR007114); contains InterPro domain General substrate transporter (InterPro:IPR005828); conta…	3.43451	2.62948
266989_at	AT2G39330	jacalin lectin family protein, similar to myrosinase-binding protein homolog (Arabidopsis thaliana) GI:2997767, myrosinase binding protein (Brassica napus) GI:1711296; contains Pfam profile PF01419 jacalin-like lectin domain	3.43084	2.99814
264637_at	AT1G65560	allyl alcohol dehydrogenase, putative, similar to allyl alcohol dehydrogenase from Nicotiana tabacum (gi:6692816); similar to probable NADP-dependent oxidoreductase (zeta-crystallin homolog) P1 (SP:Q39172)(gi:886428) and P2 (SP:Q39173)(gi:886430), Arabidopsis thaliana	3.41837	2.9085
262626_at	AT1G06430	encodes a FtsH protease that is localized to the chloroplast	3.34394	3.70418
260955_at	AT1G06000	UDP-glucoronosyl/UDP-glucosyl transferase family protein, contains similarity to UDPG glucosyltransferase GB:AAB62270 GI:2232354 from (Solanum berthaultii)	3.3038	2.23828
257262_at	AT3G21890	zinc finger (B-box type) family protein, contains Pfam profile: PF01760 CONSTANS family zinc finger	3.30338	2.85515
255604_at	AT4G01080	expressed protein	3.26493	2.27005
249191_at	AT5G42760	expressed protein, similar to hypothetical protein [Streptomyces sp. KO-3988] (GB:BAD86809.1); contains InterPro domain Protein of unknown function DUF142 (InterPro:IPR003455)	3.24246	3.01811
249769_at	AT5G24120	RNA polymerase sigma subunit SigE (sigE) / sigma-like factor (SIG5), identical to RNA polymerase sigma subunit SigE (Arabidopsis thaliana) GI:4972299, sigma-like factor (Arabidopsis thaliana) GI:4033838; contains Pfam profiles PF04545: Sigma-70, region 4, PF04539: Sigma-70 region 3, PF04542: Sigma-70 region 2	3.24194	3.75212
258321_at	AT3G22840	chlorophyll A-B binding family protein / early light-induced protein (ELIP), identical to early light-induced protein; ELIP (Arabidopsis thaliana) GI:1872544; contains Pfam profile: PF00504 chlorophyll A-B binding protein; identical to cDNA early light-induced protein GI:1872543	3.23235	2.77952
245748_at	AT1G51140	basic helix-loop-helix (bHLH) family protein, contains Pfam profile: PF00010 helix-loop-helix DNA-binding domain	3.22631	2.80283
258923_at	AT3G10450	serine carboxypeptidase S10 family protein, similar to glucose acyltransferase GB:AAD01263 (Solanum berthaultii); also similar to serine carboxypeptidase I GB:P37890 (Oryza sativa)	3.22361	3.82627
250533_at	AT5G08640	flavonol synthase 1 (FLS1), identical to SP:Q96330; contains PF03171 2OG-Fe(II) oxygenase superfamily	3.19356	2.46171
253245_at	AT4G34590	bZIP transcription factor family protein, similar to common plant regulatory factor 7 GI:9650828 from (Petroselinum crispum)	3.15907	2.48902
265200_s_at	AT2G36800;AT2G36790	[AT2G36800, UDP-glucoronosyl/UDP-glucosyl transferase family protein, contains Pfam profile: PF00201 UDP-glucoronosyl and UDP-glucosyl transferase ];[AT2G36790, UDP-glucoronosyl/UDP-glucosyl transferase family protein, contains Pfam profile: PF00201 UDP-glucoronosyl and UDP-glucosyl transferase ]	3.11134	4.30463
246468_at	AT5G17050	UDP-glucoronosyl/UDP-glucosyl transferase family protein, similar to UDP glucose:flavonoid 3-o-glucosyltransferase, Vitis vinifera, EMBL:AF000372	3.11029	2.59122
250500_at	AT5G09530	hydroxyproline-rich glycoprotein family protein, contains proline-rich extensin domains, INTERPRO:IPR002965	3.10735	3.0468
251827_at	AT3G55120	chalcone-flavanone isomerase / chalcone isomerase (CHI), identical to SP:P41088	3.07602	2.46977
256245_at	AT3G12580	heat shock protein 70, putative / HSP70, putative, strong similarity to heat shock protein GI:425194 (Spinacia oleracea)	3.02989	5.32572
258167_at	AT3G21560	UDP-glucosyltransferase, putative, similar to UDP-glucose:sinapate glucosyltransferase GI:9794913 from (Brassica napus)	3.02038	2.65933
267470_at	AT2G30490	trans-cinnamate 4-monooxygenase / cinnamic acid 4-hydroxylase (C4H) (CA4H) / cytochrome P450 73 (CYP73) (CYP73A5), identical to SP:P92994: Trans-cinnamate 4-monooxygenase (EC 1.14.13.11) (Cinnamic acid 4-hydroxylase) (CA4H) (C4H) (P450C4H) (Cytochrome P450 73). {Arabidopsis thaliana}; molecular marker C4H (GB:U71080)	2.97009	2.55727
264102_at	AT1G79270	expressed protein, contains Pfam profile PF04146: YT521-B-like family	2.94581	3.69016
263840_at	AT2G36885	expressed protein	2.94454	3.41069
247717_at	AT5G59320	lipid transfer protein 3 (LTP3), identical to lipid transfer protein 3 from Arabidopsis thaliana (gi:8571921); contains Pfam protease inhibitor/seed storage/LTP family domain PF00234	2.94337	3.46354
248049_at	AT5G56090	cytochrome oxidase assembly family protein, contains PF02628: Cytochrome oxidase assembly protein	2.93752	3.53729
257970_at	AT3G27570	expressed protein	2.93161	1.66482
263515_at	AT2G21640	expressed protein	2.87537	4.53853
262883_at	AT1G64780	ammonium transporter 1, member 2 (AMT1.2), nearly identical to SP:Q9ZPJ8 Ammonium transporter 1, member 2 (AtAMT1;2) {Arabidopsis thaliana}	2.8146	2.71527
247814_at	AT5G58310	hydrolase, alpha/beta fold family protein, low similarity to SP:Q40708 PIR7A protein {Oryza sativa}, polyneuridine aldehyde esterase (Rauvolfia serpentina) GI:6651393, ethylene-induced esterase (Citrus sinensis) GI:14279437; contains Pfam profile PF00561: hydrolase, alpha/beta fold family	2.80257	4.07088
260522_x_at	AT2G41730	expressed protein	2.78063	3.68137
245560_at	AT4G15480	UDP-glucoronosyl/UDP-glucosyl transferase family protein, contains Pfam profile: PF00201 UDP-glucoronosyl and UDP-glucosyl transferase	2.75037	2.08436
263134_at	AT1G78570	NAD-dependent epimerase/dehydratase family protein, similar to dTDP-glucose 4,6-dehydratase from Aneurinibacillus thermoaerophilus GI:16357461, RmlB from Leptospira borgpetersenii GI:4234803; contains Pfam profile PF01370 NAD dependent epimerase/dehydratase family	2.72677	1.79172
253638_at	AT4G30470	cinnamoyl-CoA reductase-related, similar to cinnamoyl-CoA reductase from Pinus taeda (GI:17978649), Saccharum officinarum (GI:3341511)	2.66622	2.94639
250207_at	AT5G13930	chalcone synthase / naringenin-chalcone synthase, identical to SP:P13114	2.65857	2.46513
246403_at	AT1G57590	similar to pectinacetylesterase, putative [Arabidopsis thaliana] (TAIR:At5g26670.1); similar to putative pectinacetylesterase precursor [Oryza sativa (japonica cultivar-group)] (GB:NP_918013.1); contains InterPro domain Pectinacetylesterase (InterPro:IPR004963)	2.64303	1.99799
260336_at	AT1G73990	peptidase U7 family protein, similar to protease IV GB:AAA57008 from (Escherichia coli); contains Pfam profile PF01343: Peptidase family U7	2.59432	2.65906
264436_at	AT1G10370	glutathione S-transferase, putative (ERD9), similar to glutathione S-transferase TSI-1 (Aegilops tauschii) gi:2190992 gb:AAD10129; similar to ESTs gb:R29860, emb:Z29757, and emb:Z29758; identical to cDNA ERD9 mRNA for glutathione S-transferase, GI:15375407, glutathione S-transferase (Arabidopsis thaliana) GI:15375408	2.58508	2.60949
259226_at	AT3G07700	ABC1 family protein, contains Pfam domain, PF03109: ABC1 family	2.57975	2.18814
267066_at	AT2G41040	methyltransferase-related, eak similarity to C5-O-methyltransferase (GI:5921167) (Streptomyces avermitilis); weak similarity to Probable menaquinone biosynthesis methyltransferase (EC 2.1.1.-) (gerC2 protein homolog) (Swiss-Prot:P49016) (Lactococcus lactis)	2.56079	2.8819
258452_at	AT3G22370	alternative oxidase 1a, mitochondrial (AOX1A), identical to GB:Q39219 (SP:Q39219) from (Arabidopsis thaliana)	2.54182	3.2079
263483_at	AT2G04030	heat shock protein, putative, strong similarity to heat shock protein (Arabidopsis thaliana) GI:1906830; contains Pfam profiles PF02518: ATPase, histidine kinase-, DNA gyrase B-, and HSP90-like domain protein, PF00183: Hsp90 protein	2.54132	2.15125
263122_at	AT1G78510	solanesyl diphosphate synthase (SPS), identical to solanesyl diphosphate synthase (Arabidopsis thaliana) GI:19911233; contains Pfam profile PF00348: Polyprenyl synthetase	2.52073	2.5136
267425_at	AT2G34810	FAD-binding domain-containing protein, similar to SP:P30986 reticuline oxidase precursor (Berberine-bridge-forming enzyme) (BBE) (Tetrahydroprotoberberine synthase) (Eschscholzia californica); contains PF01565 FAD binding domain	2.51923	2.84682
266778_at	AT2G29090	cytochrome P450 family protein, similar to Cytochrome P450 88A3 (SP:O23051) (Arabidopsis thaliana); similar to taxane 13-alpha-hydroxylase (GI:17148242) (Taxus cuspidata).	2.50852	2.9455
261064_at	AT1G07510	encodes an FtsH protease that is localized to the mitochondrion	2.50797	2.54237
251975_at	AT3G53230	cell division cycle protein 48, putative / CDC48, putative, very strong similarity to SP:P54609 Cell division cycle protein 48 homolog {Arabidopsis thaliana}; contains Pfam profiles PF00004: ATPase AAA family, PF02359: Cell division protein 48 (CDC48) N-terminal domain	2.49037	3.80901
258696_at	AT3G09650	pentatricopeptide (PPR) repeat-containing protein, contains Pfam profile PF01535: PPR repeat	2.47943	2.18563
265665_at	AT2G27420	cysteine proteinase, putative, contains similarity to cysteine protease SPCP1 GI:13491750 from (Ipomoea batatas)	2.47505	3.06679
251090_at	AT5G01340	mitochondrial substrate carrier family protein, contains Pfam profile: PF00153 mitochondrial carrier protein	2.45505	1.84611
264752_at	AT1G23010	multi-copper oxidase type I family protein, similar to SP:P07788 Spore coat protein A {Bacillus subtilis}; contains Pfam profile PF00394: Multicopper oxidase	2.45356	2.702
252073_at	AT3G51750	expressed protein	2.45147	2.82623
262634_at	AT1G06690	aldo/keto reductase family protein, contains Pfam profile PF00248: oxidoreductase, aldo/keto reductase family	2.44343	2.31404
247435_at	AT5G62480	glutathione S-transferase, putative	2.4427	3.15771
249798_at	AT5G23730	similar to transducin family protein / WD-40 repeat family protein [Arabidopsis thaliana] (TAIR:At5g52250.1); similar to COP1 homolog [Lycopersicon esculentum] (GB:AAC98912.1); contains InterPro domain G-protein beta WD-40 repeat (InterPro:IPR001680)	2.42324	2.4955
248709_at	AT5G48470	expressed protein	2.41486	2.43213
265197_at	AT2G36750	UDP-glucoronosyl/UDP-glucosyl transferase family protein, contains Pfam profile: PF00201 UDP-glucoronosyl and UDP-glucosyl transferase	2.41192	3.60415
250420_at	AT5G11260	bZIP protein HY5 (HY5), identical to HY5 protein GI:2251085 from (Arabidopsis thaliana)	2.40428	2.22326
251137_at	AT5G01300	phosphatidylethanolamine-binding family protein, similar to cold-regulated protein (Hordeum vulgare subsp. vulgare) GI:10799810; contains Pfam profile PF01161: Phosphatidylethanolamine-binding protein	2.40225	2.39928
259842_at	AT1G73600	phosphoethanolamine N-methyltransferase 3, putative (NMT3), strong similarity to SP:Q9FR44 Phosphoethanolamine N-methyltransferase 1 (EC 2.1.1.103) (PEAMT 1) (AtNMT1) {Arabidopsis thaliana}; identical to SP:Q9C6B9 Putative phosphoethanolamine N-methyltransferase 3 {Arabidopsis thaliana}	2.39785	1.88649
248596_at	AT5G49330	myb family transcription factor, contains Pfam profile: PF00249 myb-like DNA binding domain; identical to cDNA putative transcription factor (At5g49330) GI:15420625	2.38696	1.83729
257081_at	AT3G30460	zinc finger (C3HC4-type RING finger) family protein, contains Pfam profile: PF00097 zinc finger, C3HC4 type (RING finger)	2.38625	3.31623
247265_at	AT5G64550	loricrin-related, contains weak similarity to Loricrin (Swiss-Prot:P23490) (Homo sapiens)	2.38432	2.04547
265121_at	AT1G62560	flavin-containing monooxygenase family protein / FMO family protein, similar to flavin-containing monooxygenase GB:AAA21178 GI:349534 SP:P32417 from (Oryctolagus cuniculus); contains Pfam profile PF00743 Flavin-binding monooxygenase-like	2.38361	1.26778
260343_at	AT1G69200	pfkB-type carbohydrate kinase family protein, contains Pfam profile: PF00294 pfkB family carbohydrate kinase	2.37396	2.02787
255860_at	AT5G34940	glycosyl hydrolase family 79 N-terminal domain-containing protein, similar to beta-glucuronidase precursor (Scutellaria baicalensis) GI:8918740; contains Pfam profile PF03662: Glycosyl hydrolase family 79, N-terminal domain	2.35471	1.36434
262369_at	AT1G73010	expressed protein, similar to phosphatase, orphan 1 (GI:20196841) (Mus musculus), (GI:20196839) (Homo sapiens); contains TIGRFAM TIGR01489: 2,3-diketo-5-methylthio-1-phosphopentane phosphatase profile; contains TIGRFAM TIGR01488: HAD-superfamily hydrolase, subfamily IB (PSPase-like)	2.35018	2.12397
245253_at	AT4G15440	hydroperoxide lyase (HPL1), identical to hydroperoxide lyase GI:3822403 from (Arabidopsis thaliana)	2.34388	1.33973
250906_at	AT5G03650	1,4-alpha-glucan branching enzyme / starch branching enzyme class II (SBE2-2), identical to starch branching enzyme class II (Arabidopsis thaliana) GI:726490	2.34211	1.52308
246850_at	AT5G26860	similar to Lon protease, putative [Arabidopsis thaliana] (TAIR:At3g05790.1); similar to Lon protease, putative [Arabidopsis thaliana] (TAIR:At3g05780.1); similar to LON2 [Zea mays] (GB:AAC50021.1); similar to Lon protease, putative [Phytophthora infestans] (GB:CAI72282.1); similar to putative Lon2 protease [Oryza sativa (indica cultivar-group)] (GB:AAO34661.1); similar to putative ATP-dependent p…	2.33959	1.40372
256983_at	AT3G13470	chaperonin, putative, similar SWISS-PROT:P21240- RuBisCO subunit binding-protein beta subunit, chloroplast precursor (60 kDa chaperonin beta subunit, CPN-60 beta) (Arabidopsis thaliana); contains Pfam:PF00118 domain, TCP-1/cpn60 chaperonin family	2.33592	1.95217
255795_at	AT2G33380	calcium-binding RD20 protein (RD20), induced by abscisic acid during dehydration PMID:10965948; putative transmembrane channel protein PMID:10965948; identical to GI:10862968 (Arabidopsis thaliana); contains EF-hand domain	2.32516	2.60084
264777_at	AT1G08630	L-allo-threonine aldolase-related, similar to L-allo-threonine aldolase (EC 4.1.2.-) (L-allo-TA) (L-allo-threonine acetaldehyde-lyase) (SP:O07051) {Aeromonas jandaei}; similar to ESTs gb:R30517, gb:T42772, gb:R90493, and gb:R90493	2.32489	2.15864
250049_at	AT5G17780	hydrolase, alpha/beta fold family protein, low similarity to SP:Q02104 Lipase 1 precursor (EC 3.1.1.3) (Triacylglycerol lipase) {Psychrobacter immobilis}, SP:P27747:ACOC_ALCEU Dihydrolipoamide acetyltransferase component of acetoin cleaving system (EC 2.3.1.12) (Ralstonia eutropha) {Alcaligenes eutrophus}; contains Pfam profile PF00561: hydrolase, alpha/beta fold family	2.31422	1.83103
252011_at	AT3G52720	carbonic anhydrase family protein, low similarity to storage protein (dioscorin) (Dioscorea cayenensis) GI:433463; contains Pfam profile PF00194: Eukaryotic-type carbonic anhydrase	2.29938	2.80834
258498_at	AT3G02480	ABA-responsive protein-related, similar to ABA-inducible protein (Fagus sylvatica) GI:3901016, cold-induced protein kin1 (Brassica napus) GI:167146	2.29726	2.85527
265305_at	AT2G20340	tyrosine decarboxylase, putative, similar to tyrosine/dopa decarboxylase (Papaver somniferum) GI:3282527, SP:Q06087 Tyrosine decarboxylase 3 (EC 4.1.1.25) {Petroselinum crispum}; contains Pfam profile PF00282: Pyridoxal-dependent decarboxylase conserved domain	2.29725	1.70517
254185_at	AT4G23990	cellulose synthase family protein, similar to cellulose synthase catalytic subunit from Arabidopsis thaliana (gi:5230423), cellulose synthase-5 from Zea mays (gi:9622882)	2.29327	2.10526
261309_at	AT1G48600	phosphoethanolamine N-methyltransferase 2, putative (NMT2), very similar to :PEM2_ARATH Putative phosphoethanolamine N-methyltransferase 2 (EC 2.1.1.103) (SP:Q944H0){Arabidopsis thaliana}; very similar to Halotolerance protein Hal3b (SP:P94063)(Arabidopsis thaliana); to similar to GB:AAF61950 from (Spinacia oleracea)	2.28881	2.2964
256140_at	AT1G48650	helicase domain-containing protein, contains similarity to DEIH-box RNA/DNA helicase (Arabidopsis thaliana) GI:5881579; contains Pfam profiles PF04408: Helicase associated domain (HA2), PF00271: Helicase conserved C-terminal domain, PF00035: Double-stranded RNA binding motif	2.28497	1.68113
253566_at	AT4G31210	DNA topoisomerase family protein, similar to DNA Topoisomerase I (SP:Q9X3X7) {Zymomonas mobilis}	2.26763	1.5855
251197_at	AT3G62960	glutaredoxin family protein, contains INTERPRO Domain IPR002109, Glutaredoxin (thioltransferase)	2.26404	2.08359
245876_at	AT1G26230	chaperonin, putative, similar to SWISS-PROT:P08927- RuBisCO subunit binding-protein beta subunit, chloroplast precursor (60 kDa chaperonin beta subunit, CPN-60 beta) (Pisum sativum); contains Pfam:PF00118 domain, TCP-1/cpn60 chaperonin family	2.25229	2.35844
252362_at	AT3G48500	expressed protein	2.25124	2.19459
267138_s_at	AT2G38230;AT2G38210	[AT2G38230, stress-responsive protein, putative, similar to ethylene-inducible protein HEVER (Hevea brasiliensis) SWISS-PROT:Q39963; contains Pfam domain, PF01680: SOR/SNZ family ];[AT2G38210, ethylene-responsive protein, putative, very strong similarity to ethylene-inducible protein HEVER SP:Q39963 from (Hevea brasiliensis) ]	2.24865	2.24246
257033_at	AT3G19170	Zinc metalloprotease pitrilysin subfamily A. Signal peptide degrading enzyme targeted to mitochondria and chloroplasts. Expressed only in siliques and flowers	2.24436	2.56027
257253_at	AT3G24190	ABC1 family protein, contains Pfam domain, PF03109: ABC1 family	2.24029	1.93558
261804_at	AT1G30530	UDP-glucoronosyl/UDP-glucosyl transferase family protein, contains Pfam profile: PF00201 UDP-glucoronosyl and UDP-glucosyl transferase	2.23678	1.49308
247109_at	AT5G65870	phytosulfokines 5 (PSK5), identical to phytosulfokines 5 (PSK5) from (Arabidopsis thaliana)	2.23276	1.72329
265634_at	AT2G25530	AFG1-like ATPase family protein, contains Pfam profile: PF03969 AFG1-like ATPase	2.22989	1.81353
263073_at	AT2G17500	auxin efflux carrier family protein, contains auxin efflux carrier domain, Pfam:PF03547	2.20847	1.79684
245465_at	AT4G16590	glucosyltransferase-related, low similarity to beta-(1-3)-glucosyl transferase (Bradyrhizobium japonicum) GI:3687658	2.20487	1.67486
262118_at	AT1G02850	glycosyl hydrolase family 1 protein, contains Pfam PF00232 : Glycosyl hydrolase family 1 domain; TIGRFAM TIGR01233: 6-phospho-beta-galactosidase; similar to hydroxyisourate hydrolase (GI:19569603) (Glycine max)	2.20466	1.85111
264931_at	AT1G60590	polygalacturonase, putative / pectinase, putative, similar to polygalacturonase PG1 (GI:5669846), PG2 (GI:5669848) from (Glycine max); contains PF00295: Glycosyl hydrolases family 28 (polygalacturonases)	2.19869	3.24437
264002_at	AT2G22360	DNAJ heat shock family protein, similar to SP:Q9S5A3 Chaperone protein dnaJ {Listeria monocytogenes}; contains Pfam profiles PF00226 DnaJ domain, PF01556 DnaJ C terminal region, PF00684 DnaJ central domain (4 repeats)	2.19808	1.76732
252363_at	AT3G48460	GDSL-motif lipase/hydrolase family protein, similar to lipase (Arabidopsis thaliana) GI:1145627; contains InterPro Entry IPR001087 Lipolytic enzyme, G-D-S-L family	2.19445	2.32923
251020_at	AT5G02270	ABC transporter family protein, NBD-like protein POP, Arabidopsis thaliana, EMBL:AF127664	2.18755	2.13303
256937_at	AT3G22620	protease inhibitor/seed storage/lipid transfer protein (LTP) family protein, similar to pEARLI 1 (Accession No. L43080): an Arabidopsis member of a conserved gene family (PGF95-099), Plant Physiol. 109 (4), 1497 (1995); contains Pfam protease inhibitor/seed storage/LTP family domain PF00234	2.17832	2.57363
262736_at	AT1G28570	GDSL-motif lipase, putative, similar to lipase (Arabidopsis thaliana) GI:1145627; contains InterPro Entry IPR001087 Lipolytic enzyme, G-D-S-L family	2.17721	1.49375
251091_at	AT5G01410	stress-responsive protein, putative, similar to ethylene-inducible protein HEVER (Hevea brasiliensis) SWISS-PROT:Q39963	2.17562	2.16935
255284_at	AT4G04610	5'-adenylylsulfate reductase (APR1) / PAPS reductase homolog (PRH19), identical to 5'-adenylylsulfate reductase (Arabidopsis thaliana) GI:2738756; identical to cDNA PAPS reductase homolog (PRH19) GI:1710111	2.17535	1.41867
249942_at	AT5G22300	nitrilase 4 (NIT4), identical to SP:P46011 Nitrilase 4 (EC 3.5.5.1) {Arabidopsis thaliana}	2.16937	2.28026
246411_at	AT1G57770	amine oxidase family, contains similarity to carotenoid isomerase (Lycopersicon esculentum) GI:19550437, phytoene dehydrogenase (PDH1) GI:433144 from (Cercospora nicotianae); contains Pfam profile PF01593 amine oxidase, flavin-containing	2.15916	2.48488
266464_at	AT2G47800	glutathione-conjugate transporter (MRP4), identical to AtMRP4 GI:2959767 from (Arabidopsis thaliana)	2.151	2.14207
250502_at	AT5G09590	heat shock protein 70 / HSP70 (HSC70-5), identical to heat shock protein 70 (Arabidopsis thaliana) GI:6746590	2.13848	2.18494
265339_at	AT2G18230	inorganic pyrophosphatase (soluble) (PPA) / pyrophosphate phospho-hydrolase / PPase, nearly identical to SP:P21216 Soluble inorganic pyrophosphatase (EC 3.6.1.1) (Pyrophosphate phospho- hydrolase) (PPase) {Arabidopsis thaliana}	2.1332	1.68942
256451_s_at	AT1G75170	SEC14 cytosolic factor family protein / phosphoglyceride transfer family protein, similar to polyphosphoinositide binding protein Ssh1p (GI:2739044) {Glycine max}; similar to SEC14 cytosolic factor (Phosphatidylinositol/phosphatidylcholine transfer protein) (PI/PCTP) (SP:P24859) (Kluyveromyces lactis) and to SEC14 cytosolic factor (SP:P53989) (Candida glabrata)	2.12195	1.88272
251759_at	AT3G55630	dihydrofolate synthetase/folylpolyglutamate synthetase (DHFS/FPGS4), nearly identical to folylpolyglutamate-dihydrofolate synthetase (Arabidopsis thaliana) GI:17976761	2.12071	1.95931
256454_at	AT1G75280	isoflavone reductase, putative, identical to SP:P52577 Isoflavone reductase homolog P3 (EC 1.3.1.-) {Arabidopsis thaliana}; contains Pfam profile PF02716: isoflavone reductase. Involved in response to oxidative stress.	2.09867	2.19611
259248_at	AT3G07770	heat shock protein-related, strong similarity to heat-shock protein (Secale cereale) GI:556673; contains Pfam profiles PF02518: ATPase, histidine kinase-, DNA gyrase B-, and HSP90-like domain protein, PF00183: Hsp90 protein	2.09607	1.33849
257176_s_at	AT3G23530;AT3G23510	[AT3G23530, cyclopropane fatty acid synthase, putative / CPA-FA synthase, putative, similar to cyclopropane synthase (Sterculia foetida) GI:21069167; contains Pfam profiles PF02353: Cyclopropane-fatty-acyl-phospholipid synthase, PF01593: amine oxidase, flavin-containing ];[AT3G23510, cyclopropane fatty acid synthase, putative / CPA-FA synthase, putative, similar to cyclopropane synthase (Sterculi…	2.09089	1.79449
256441_at	AT3G10940	protein phosphatase-related, similar to protein phosphatase PTPKIS1 protein (GI:11595504) (Arabidopsis thaliana)	2.08406	2.45195
260146_at	AT1G52770	phototropic-responsive NPH3 family protein, contains NPH3 family domain, Pfam:PF03000	2.07328	1.88037
253394_at	AT4G32770	tocopherol cyclase, chloroplast / vitamin E deficient 1 (VTE1) / sucrose export defective 1 (SXD1), identical to SP:Q94FY7 Tocopherol cyclase, chloroplast precursor (Vitamin E deficient 1) (Sucrose export defective 1) {Arabidopsis thaliana}	2.06945	2.46267
259970_at	AT1G76570	chlorophyll A-B binding family protein, similar to chlorophyll A-B binding protein GB:P12470 (Nicotiana plumbaginifolia); contains Pfam profile: PF00504 Chlorophyll A-B binding proteins	2.068	2.59971
262128_at	AT1G52690	late embryogenesis abundant protein, putative / LEA protein, putative, similar to SP:P13934 Late embryogenesis abundant protein 76 (LEA 76) {Brassica napus}; contains Pfam profile PF02987: Late embryogenesis abundant protein	2.06355	2.06021
262526_at	AT1G17050	geranyl diphosphate synthase, putative / GPPS, putative / dimethylallyltransferase, putative / prenyl transferase, putative, similar to GI:11322965; Except for first 55 amino acids, 52% identical to Prenyl transferase (Cyanophora paradoxa) (gi 99282). Location of est 120E9T7 (gb:T43950)	2.05764	2.08358
256861_at	AT3G23920	beta-amylase, putative / 1,4-alpha-D-glucan maltohydrolase, putative, similar to beta-amylase enzyme (Arabidopsis thaliana) GI:6065749, beta-amylase PCT-BMYI from (Solanum tuberosum); contains Pfam profile PF01373: Glycosyl hydrolase family 14	2.04609	2.26577
266832_at	AT2G30040	protein kinase family protein, contains protein kinase domain, Pfam:PF00069	2.04422	2.15786
266485_at	AT2G47630	esterase/lipase/thioesterase family protein, similar to monoglyceride lipase from (Homo sapiens) GI:14594904, (Mus musculus) GI:2632162; contains Interpro entry IPR000379	2.04206	1.47915
258679_at	AT3G08590	2,3-biphosphoglycerate-independent phosphoglycerate mutase, putative / phosphoglyceromutase, putative, strong similarity to SP:Q42908 2,3-bisphosphoglycerate-independent phosphoglycerate mutase (EC 5.4.2.1) (Phosphoglyceromutase) {Mesembryanthemum crystallinum}; contains Pfam profile PF01676: Metalloenzyme superfamily	2.03763	2.22695
251309_at	AT3G61220	short-chain dehydrogenase/reductase (SDR) family protein, similar to carbonyl reductase GI:1049108 from (Mus musculus)	2.02498	1.76824
251605_at	AT3G57830	leucine-rich repeat transmembrane protein kinase, putative, several receptor-like protein kinases	2.02479	1.5441
261832_at	AT1G10650	expressed protein	2.00831	1.98453
261376_at	AT1G18660	zinc finger (C3HC4-type RING finger) family protein, contains Pfam profile: PF00097 zinc finger, C3HC4 type	2.0056	1.96383
246966_at	AT5G24850	cryptochrome dash (CRYD), nearly identical to cryptochrome dash (Arabidopsis thaliana) GI:28971609; similar to Deoxyribodipyrimidine photolyase (DNA photolyase) (Photoreactivating enzyme)(SP:Q55081){Synechocystis sp.}	2.00115	2.30988
251391_at	AT3G60910	expressed protein, low similarity to PIR:I46078 endothelin converting enzyme from Bos primigenius taurus	1.99438	2.43149
265892_at	AT2G15020	expressed protein, and genefinder	1.991	2.24568
263668_at	AT1G04350	2-oxoglutarate-dependent dioxygenase, putative, Similar to Arabidopsis 2A6 (gb:X83096) and to tomato ethylene synthesis regulatory protein E8 (SP:P10967); EST gb:T76913 comes from this gene	1.98883	2.71142
247001_at	AT5G67330	NRAMP metal ion transporter 4 (NRAMP4), identical to metal transporter Nramp4 (Arabidopsis thaliana) gi:6468014:gb:AAF13279; member of the natural resistance-associated macrophage protein (NRAMP) metal transporter family, PMID:11500563	1.98521	1.64752
267181_at	AT2G37760	aldo/keto reductase family protein, similar to chalcone reductase (Sesbania rostrata)(GI:2792155), and aldose reductase ALDRXV4 (Xerophyta viscosa)(GI:4539944), (Hordeum vulgare)(GI:728592)	1.97886	2.61976
245126_at	AT2G47460	MYB12 belongs to subgroup 7 of the R2R3-MYB family. It strongly activates the promoters of chalcone synthase (CHS), flavanone 3-hydroxylase (F3H), flavonol synthase (FLS) and - to a lesser extent - chalcone flavanone isomerase (CHI), but cannot activate the promoters of flavonoid-3'hydroxylase (F3'H) and dihydroflavonol 4-reductase (DF). The activation requires a functional MYB recognition elemen…	1.97884	1.56237
251826_at	AT3G55110	ABC transporter family protein, ATP-binding cassette-sub-family G-member 2, Mus musculus, EMBL:AF140218	1.97865	1.76812
251727_at	AT3G56290	expressed protein	1.9718	1.93656
251292_at	AT3G61920	expressed protein, hypothetical protein F1N19.27 - Arabidopsis thaliana, EMBL:AC009519	1.96822	2.08113
255881_at	AT1G67070	phosphomannose isomerase, putative (DIN9), contains Pfam profile: PF01238 phosphomannose isomerase type I ;similar to phosphomannose isomerase GI:10834550 from (Arabidopsis thaliana); identical to cDNA phosphomannose isomerase (din9) partial cds GI:10834549	1.95808	2.28838
257880_at	AT3G16910	Encodes a peroxisomal protein with acetyl-CoA synthetase activity that is responsible for the activation of acetate for entry into the glyoxylate cycle.	1.95092	2.12789
252281_at	AT3G49320	expressed protein, contains Pfam profile PF03690: Uncharacterised protein family (UPF0160)	1.94899	2.09759
264255_at	AT1G09140	SF2/ASF-like splicing modulator (SRP30), nearly identical to SF2/ASF-like splicing modulator Srp30 (Arabidopsis thaliana) GI:4775270	1.94631	2.66463
258299_at	AT3G23410	alcohol oxidase-related, similar to long chain fatty alcohol oxidase from Candida cloacae (GI:6983581), Candida tropicalis (GI:6983594)	1.94477	1.56981
246466_at	AT5G17010	sugar transporter family protein, similar to D-xylose proton-symporter (Lactobacillus brevis) GI:2895856; contains Pfam profile PF00083: major facilitator superfamily protein	1.94465	1.48976
253302_at	AT4G33660	expressed protein	1.93456	2.86119
256816_at	AT3G21400	expressed protein	1.92671	1.66993
252010_at	AT3G52740	expressed protein	1.92451	1.89339
247641_at	AT5G60540	SNO glutamine amidotransferase family protein, similar to pyridoxine synthesis protein PDX2 (Cercospora nicotianae) GI:9954418; contains Pfam profile PF01174: SNO glutamine amidotransferase family	1.92138	1.94581
258350_at	AT3G17510	CBL-interacting protein kinase 1 (CIPK1), identical to CBL-interacting protein kinase 1 (Arabidopsis thaliana) gi:11066952:gb:AAG28776; contains Pfam profiles PF00069: Protein kinase domain and PF03822: NAF domain; identical to cDNA CBL-interacting protein kinase 1 (CIPK1) GI:11066951	1.91558	2.20499
253946_at	AT4G26790	GDSL-motif lipase/hydrolase family protein, similar to family II lipase EXL3 (GI:15054386), EXL1 (GI:15054382), EXL2 (GI:15054384) (Arabidopsis thaliana); contains Pfam profile PF00657: Lipase/Acylhydrolase with GDSL-like motif	1.9148	1.85502
245929_at	AT5G24760	alcohol dehydrogenase, putative, similar to alcohol dehydrogenase from Solanum tuberosum (SP:p14673); contains Pfam zinc-binding dehydrogenase domain PF00107	1.91239	1.37257
259507_at	AT1G43910	AAA-type ATPase family protein, contains Pfam profile: ATPase family PF00004	1.90592	2.34641
259705_at	AT1G77450	no apical meristem (NAM) family protein, contains Pfam PF02365: No apical meristem (NAM) domain; similar to GRAB1 protein GB:CAA09371, a novel member of the NAC domain family	1.90035	2.69838
263875_at	AT2G21970	stress enhanced protein 2 (SEP2), nearly identical to stress enhanced protein 2; SEP2 (GI:7384980) (Arabidopsis thaliana)	1.89664	1.92203
255437_at	AT4G03060	2-oxoglutarate-dependent dioxygenase, putative (AOP2), nearly identical to GI:16118891; contains Pfam profile PF03171: 2OG-Fe(II) oxygenase superfamily domain. The gene sequence is frameshifted, this could be a pseudogene or a sequencing error may exist; identical to cDNA AOP2 GI:16118890	1.89635	1.04632
262945_at	AT1G79510	expressed protein	1.88952	1.99894
245982_at	AT5G13170	nodulin MtN3 family protein, similar to MtN3 GI:1619602 (root nodule development) from (Medicago truncatula); identical to cDNA senescence-associated protein (SAG29) mRNA, partial cds GI:4426938	1.88905	1.8085
246282_at	AT4G36580	AAA-type ATPase family protein, contains Pfam domain, PF00004: ATPase, AAA family ('A'TPases 'A'ssociated with diverse cellular 'A'ctivities)	1.88544	1.49909
261070_at	AT1G07390	similar to leucine-rich repeat family protein [Arabidopsis thaliana] (TAIR:At1g74170.1); similar to HcrVf3 protein [Malus floribunda] (GB:CAC40827.1); contains InterPro domain Leucine-rich repeat, cysteine-containing type (InterPro:IPR003885); contains InterPro domain Leucine-rich repeat, typical subtype (InterPro:IPR003591); contains InterPro domain Leucine-rich repeat (InterPro:IPR001611)	1.87597	1.44293
260523_at	AT2G41720	pentatricopeptide (PPR) repeat-containing protein, contains Pfam profile PF01535: PPR repeat	1.8754	1.81243
253013_at	AT4G37910	heat shock protein 70, mitochondrial, putative / HSP70, mitochondrial, putative, strong similarity to SP:Q01899 Heat shock 70 kDa protein, mitochondrial precursor {Phaseolus vulgaris}	1.86767	1.74505
255877_at	AT2G40460	proton-dependent oligopeptide transport (POT) family protein, contains Pfam profile: PF00854 POT family	1.86334	1.5086
252984_at	AT4G37990	mannitol dehydrogenase, putative (ELI3-2), identical to GI:16269	1.85512	2.4201
253815_at	AT4G28250	beta-expansin, putative (EXPB3), similar to soybean pollen allergen (cim1) protein - soybean, PIR2:S48032; beta-expansin gene family, PMID:11641069	1.85275	1.18865
260481_at	AT1G10960	ferredoxin, chloroplast, putative, strong similarity to FERREDOXIN PRECURSOR GB:P16972 (SP:P16972) from (Arabidopsis thaliana)	1.84643	2.6638
256751_at	AT3G27170	chloride channel protein (CLC-b), identical to CLC-b chloride channel protein GB:CAA96058 from (Arabidopsis thaliana) (J. Biol. Chem. 271 (52), 33632-33638 (1996))	1.8422	1.91959
256249_at	AT3G11270	26S proteasome non-ATPase regulatory subunit 7, putative / 26S proteasome regulatory subunit S12, putative / MOV34 protein, putative, contains similarity to 26S proteasome regulatory subunit S12 (MOV34) SP:P26516 from (Mus musculus)	1.84158	2.54126
262937_at	AT1G79560	encodes an FtsH protease that is localized to the chloroplast	1.83448	1.82873
247060_at	AT5G66760	succinate dehydrogenase (ubiquinone) flavoprotein subunit, mitochondrial / flavoprotein subunit of complex II, identical to SP:O82663 Succinate dehydrogenase (ubiquinone) flavoprotein subunit, mitochondrial (EC 1.3.5.1) (FP) (Flavoprotein subunit of complex II) {Arabidopsis thaliana}	1.83374	1.43664
251670_at	AT3G57190	peptide chain release factor, putative, similar to SP:P07012 Peptide chain release factor 2 (RF-2) {Escherichia coli}; contains Pfam profile PF03462: PCRF domain	1.83061	2.50162
257212_at	AT3G15090	oxidoreductase, zinc-binding dehydrogenase family protein, low similarity to NOGO-interacting mitochondrial protein from Mus musculus (gi:14522884); contains Pfam profile: PF00107 zinc-binding dehydrogenases	1.82816	1.87351
260254_at	AT1G74210	glycerophosphoryl diester phosphodiesterase family protein, low similarity to glycerophosphodiester phosphodiesterase (Borrelia hermsii) GI:1399038; contains Pfam profile PF03009: Glycerophosphoryl diester phosphodiesterase family	1.828	1.7602
266752_at	AT2G47000	multidrug resistant (MDR) ABC transporter, putative, similar to multidrug-resistant protein CjMDR1 (Coptis japonica) GI:14715462, MDR-like p-glycoprotein (Arabidopsis thaliana) GI:24324262; contains Pfam profiles PF00005: ABC transporter, PF00664: ABC transporter transmembrane region	1.82476	2.68752
251642_at	AT3G57520	alkaline alpha galactosidase, putative, similar to alkaline alpha galactosidase II (Cucumis melo) GI:29838631; contains Pfam profile PF05691: Raffinose synthase or seed imbibition protein Sip1	1.81561	2.68368
252983_at	AT4G37980	mannitol dehydrogenase, putative (ELI3-1), identical to GI:16267	1.81414	1.81272
265959_at	AT2G37240	expressed protein, weak similarity to fmHP (GI:22902096) (Takifugu rubripes)	1.81394	1.90143
255418_at	AT4G03200	expressed protein, contains Pfam PF03190: Protein of unknown function, DUF255	1.81117	1.78475
256927_at	AT3G22550	senescence-associated protein-related, similar to senescence-associated protein SAG102 (GI:22331931) (Arabidopsis thaliana)	1.80599	1.5774
253890_s_at	AT4G27585;AT5G54100	[AT4G27585, band 7 family protein, similar to stomatin-like protein (Zea mays) GI:7716464; contains Pfam profile PF01145: SPFH domain / Band 7 family ];[AT5G54100, band 7 family protein, similar to stomatin-like protein (Zea mays) GI:7716464; contains Pfam profile PF01145: SPFH domain / Band 7 family ]	1.80364	2.08875
255793_at	AT2G33250	expressed protein	1.80216	2.27645
249622_at	AT5G37550	expressed protein	1.79894	1.89487
255364_s_at	AT4G22240;AT4G04020	[AT4G22240, plastid-lipid associated protein PAP, putative, similar to plastid-lipid associated proteins PAP2 (Brassica rapa) GI:14248550 GI:14248556; contains Pfam profile PF04755: PAP_fibrillin ];[AT4G04020, plastid-lipid associated protein PAP, putative / fibrillin, putative, strong similarity to plastid-lipid associated proteins PAP1 GI:14248554, PAP2 GI:14248556 from (Brassica rapa), fibrill…	1.79851	1.66763
262473_at	AT1G50250	encodes an FTSH protease that is localized to the chloroplast	1.79491	2.32828
247040_at	AT5G67150	transferase family protein, similar to anthranilate N-hydroxycinnamoyl/benzoyltransferase, Dianthus caryophyllus (gi:2239091); contains Pfam transferase family domain PF002458	1.79255	1.49136
256892_at	AT3G19000	oxidoreductase, 2OG-Fe(II) oxygenase family protein, similar to SP:P24397 Hyoscyamine 6-dioxygenase (EC 1.14.11.11) (Hyoscyamine 6-beta- hydroxylase) {Hyoscyamus niger}, SP:Q05965 Naringenin,2-oxoglutarate 3-dioxygenase (EC 1.14.11.9) (Flavonone- 3-hydroxylase) (F3H) (FHT) {Matthiola incana}; contains Pfam profile PF03171: oxidoreductase, 2OG-Fe(II) oxygenase family	1.79107	1.76196
248303_at	AT5G53170	encodes an FtsH protease that is localized to the chloroplast	1.78893	1.97434
258860_at	AT3G02050	potassium transporter (KUP3), nearly identical to potassium transporter KUP3p (Arabidopsis thaliana) gi:6742169:gb:AAF19432; similar to tiny root hair 1 protein (Arabidopsis thaliana) gi:11181958:emb:CAC16137; KUP/HAK/KT Transporter family member, PMID:11500563	1.78889	1.45144
257746_at	AT3G29200	chorismate mutase, chloroplast (CM1), identical to chorismate mutase GB:Z26519 (SP:P42738) (Arabidopsis thaliana)	1.78785	1.9656
245399_at	AT4G17340	major intrinsic family protein / MIP family protein, contains Pfam profile: MIP PF00230	1.78447	2.34082
248200_at	AT5G54160	quercetin 3-O-methyltransferase 1 / flavonol 3-O-methyltransferase 1 / caffeic acid/5-hydroxyferulic acid O-methyltransferase (OMT1), identical to O-methyltransferase 1 (Arabidopsis thaliana)(GI:2781394), SP:Q9FK25 Quercetin 3-O-methyltransferase 1 (EC 2.1.1.76) (AtOMT1) (Flavonol 3- O-methyltransferase 1) (Caffeic acid/5-hydroxyferulic acid O- methyltransferase) {Arabidopsis thaliana}	1.78414	1.59682
253174_at	AT4G35090	catalase 2, identical to catalase 2 SP:P25819, GI:17865693 from (Arabidopsis thaliana)	1.78197	2.37048
260902_at	AT1G21440	mutase family protein, similar to carboxyvinyl-carboxyphosphonate phosphorylmutase GB:O49290 from (Arabidopsis thaliana); similar to carboxyphosphonoenolpyruvate mutase (GI:47149) (Streptomyces hygroscopicus); contains Prosite PS00161: Isocitrate lyase signature	1.78057	1.32008
251259_at	AT3G62260	protein phosphatase 2C, putative / PP2C, putative, phosphoprotein phosphatase (EC 3.1.3.16) 1A-alpha - Homo sapiens, PIR:S22423	1.77957	2.47091
251935_at	AT3G54090	pfkB-type carbohydrate kinase family protein, contains Pfam profile: PF00294 pfkB family carbohydrate kinase	1.77779	1.8928
248347_at	AT5G52250	transducin family protein / WD-40 repeat family protein, contains 7 WD-40 repeats (PF00400); similar to photomorphogenesis repressor PnCOP1 (GI:11127996) (Ipomoea nil)	1.76865	1.96176
248739_at	AT5G48030	DNAJ heat shock protein, mitochondrially targeted (GFA2), 99.8% identical to mitochondrially targeted DnaJ protein GFA2 (Arabidopsis thaliana) GI:21429604; contains Pfam profiles PF00226: DnaJ domain, PF01556: DnaJ C terminal region, PF00684: DnaJ central domain (4 repeats)	1.7666	1.96375
252629_at	AT3G44970	cytochrome P450 family protein, similar to Cytochrome P450 85 (SP:Q43147) {Lycopersicon esculentum}; contains Pfam profile: PF00067 cytochrome P450	1.7493	2.01677
253943_at	AT4G27030	expressed protein	1.7491	2.3936
262536_at	AT1G17100	SOUL heme-binding family protein, similar to SOUL protein (Mus musculus) GI:4886906; contains Pfam profile PF04832: SOUL heme-binding protein	1.74845	1.5311
249601_at	AT5G37980	NADP-dependent oxidoreductase, putative, similar to probable NADP-dependent oxidoreductase (zeta-crystallin homolog) P1 (SP:Q39172)(gi:886428) and P2 (SP:Q39173)(gi:886430), Arabidopsis thaliana	1.74648	1.51972
246268_at	AT1G31800	cytochrome P450 family protein, similar to Cytochrome P450 97B2 (SP:048921) (Glycine max); contains Pfam profile: PF00067: Cytochrome P450	1.74631	1.73766
250429_at	AT5G10470	kinesin motor protein-related, TH65 protein, Arabidopsis thaliana, EMBL:AJ001729; contains Pfam profile PF00225: Kinesin motor domain	1.74503	1.28982
251503_at	AT3G59140	ABC transporter family protein, putative multi resistance protein mrp - Arabidopsis thaliana, EMBL:ATMRPPROT	1.74304	1.33769
249677_at	AT5G35970	DNA-binding protein, putative, similar to SWISS-PROT:Q60560 DNA-binding protein SMUBP-2 (Immunoglobulin MU binding protein 2, SMUBP-2) (Mesocricetus auratus)	1.73421	2.03512
258125_s_at	AT3G23530;AT3G23510	[AT3G23530, cyclopropane fatty acid synthase, putative / CPA-FA synthase, putative, similar to cyclopropane synthase (Sterculia foetida) GI:21069167; contains Pfam profiles PF02353: Cyclopropane-fatty-acyl-phospholipid synthase, PF01593: amine oxidase, flavin-containing ];[AT3G23510, cyclopropane fatty acid synthase, putative / CPA-FA synthase, putative, similar to cyclopropane synthase (Sterculi…	1.73322	1.38692
263433_at	AT2G22240	inositol-3-phosphate synthase isozyme 2 / myo-inositol-1-phosphate synthase 2 / MI-1-P synthase 2 / IPS 2, identical to SP:Q38862 Myo-inositol-1-phosphate synthase isozyme 2 (EC 5.5.1.4) (MI-1-P synthase 2) (IPS 2) {Arabidopsis thaliana}	1.73099	2.1998
245936_at	AT5G19850	hydrolase, alpha/beta fold family protein, low similarity to hydrolase (Terrabacter sp. DBF63) GI:14196240; contains Pfam profile PF00561: hydrolase, alpha/beta fold family	1.73042	1.63089
257595_at	AT3G24750	expressed protein	1.72832	2.38634
250149_at	AT5G14700	cinnamoyl-CoA reductase-related, similar to cinnamoyl-CoA reductase from Pinus taeda (GI:17978649), Saccharum officinarum (GI:3341511)	1.72631	1.42699
256453_at	AT1G75270	dehydroascorbate reductase, putative, similar to GI:6939839 from (Oryza sativa)	1.721	1.8701
249233_at	AT5G42150	expressed protein	1.71464	1.79891
249165_at	AT5G42810	Encodes an inositol tetra-/pentaphosphate 2-kinase, involved in the biosynthesis of phytic acid, a regulator of intracellular signaling, a highly abundant animal antinutrient, and a phosphate and mineral storage compound in plant seeds.	1.70981	1.49176
260881_at	AT1G21550	calcium-binding protein, putative, contains similarity to calcium-binding protein GB:CAB63264 GI:6580549 from (Lotus japonicus)	1.70836	2.64351
261819_at	AT1G11410	S-locus protein kinase, putative, similar to receptor-like protein kinase (Arabidopsis thaliana) gi:4008008:gb:AAC95352; contains S-locus glycoprotein family domain, Pfam:PF00954	1.69866	1.74877
248434_at	AT5G51440	23.5 kDa mitochondrial small heat shock protein (HSP23.5-M), similar to heat shock 22 kDa protein, mitochondrial precursor SP:Q96331 from (Arabidopsis thaliana); identified in Scharf, K-D., et al,Cell Stress & Chaperones (2001) 6: 225-237.	1.68937	4.12439
246968_at	AT5G24870	zinc finger (C3HC4-type RING finger) family protein, similar to Pfam domain, PF00097: Zinc finger, C3HC4 type (RING finger)	1.6882	2.10602
259737_at	AT1G64400	long-chain-fatty-acid--CoA ligase, putative / long-chain acyl-CoA synthetase, putative, similar to GI:1617270 (MF7P) from (Brassica napus)	1.68473	1.58089
249244_at	AT5G42270	FtsH protease, putative, similar to FtsH protease GI:13183728 from (Medicago sativa)	1.67793	2.03817
261607_at	AT1G49660	expressed protein	1.67412	1.99602
245701_at	AT5G04140	glutamate synthase (GLU1) / ferredoxin-dependent glutamate synthase (Fd-GOGAT 1), identical to ferredoxin-dependent glutamate synthase precursor (Arabidopsis thaliana) GI:3869251	1.6738	1.73729
253841_at	AT4G27830	glycosyl hydrolase family 1 protein, contains Pfam PF00232 : Glycosyl hydrolase family 1 domain; TIGRFAM TIGR01233: 6-phospho-beta-galactosidase; similar to hydroxyisourate hydrolase (GI:19569603) (Glycine max)	1.66775	1.566
254148_at	AT4G24280	heat shock protein 70, putative / HSP70, putative, strong similarity to heat shock protein 70 (Arabidopsis thaliana) GI:6746592; similar to heat shock 70 protein - Spinacia oleracea,PID:g2654208	1.6677	1.75064
258094_at	AT3G14690	cytochrome P450, putative, similar to GB:Q05047 from (Catharanthus roseus)	1.66296	2.1023
250994_at	AT5G02490	heat shock cognate 70 kDa protein 2 (HSC70-2) (HSP70-2), identical to SP:P22954 Heat shock cognate 70 kDa protein 2 (Hsc70.2) {Arabidopsis thaliana}	1.66276	2.17557
259092_at	AT3G04870	zeta-carotene desaturase (ZDS1) / carotene 7,8-desaturase, identical to SP:Q38893 Zeta-carotene desaturase, chloroplast precursor (EC 1.14.99.30) (Carotene 7,8-desaturase) {Arabidopsis thaliana}	1.66196	1.904
253039_at	AT4G37760	squalene monooxygenase, putative / squalene epoxidase, putative, similar to SP:O65404 (SE 1,1), SP:O65402 (SE 1,2), SP:O65403 (SE 2)	1.66175	2.19008
267549_at	AT2G32640	expressed protein	1.6605	1.61612
248537_at	AT5G50100	expressed protein, contains Pfam domain PF04134: Protein of unknown function, DUF393	1.65933	1.67356
265596_at	AT2G20020	expressed protein	1.65445	1.4416
263477_at	AT2G31790	UDP-glucoronosyl/UDP-glucosyl transferase family protein, contains Pfam profile: PF00201 UDP-glucoronosyl and UDP-glucosyl transferase	1.65173	1.65217
260309_at	AT1G70580	glutamate:glyoxylate aminotransferase 2 (GGT2), identical to glutamate:glyoxylate aminotransferase 2 (Arabidopsis thaliana) GI:24461829; similar to alanine aminotransferase from Panicum miliaceum (SP:P34106), GI:4730884 from Oryza sativa; contains Pfam profile PF00155: aminotransferase, classes I and II	1.65008	2.09793
253387_at	AT4G33010	glycine dehydrogenase (decarboxylating), putative / glycine decarboxylase, putative / glycine cleavage system P-protein, putative, strong similarity to SP:P49361 Glycine dehydrogenase (decarboxylating) A, mitochondrial precursor (EC 1.4.4.2) {Flaveria pringlei}; contains Pfam profile PF02347: Glycine cleavage system P-protein	1.64539	1.66929
263374_at	AT2G20560	DNAJ heat shock family protein, SP:Q9UDY4 DnaJ homolog subfamily B member 4 (Heat shock 40 kDa protein 1 homolog) {Homo sapiens}; contains Pfam profile PF00226: DnaJ domain	1.6393	2.35993
260023_at	AT1G30040	gibberellin 2-oxidase / GA2-oxidase (GA2OX2), identical to GI:4678368 ga2ox2	1.6362	1.42498
262397_at	AT1G49380	cytochrome c biogenesis protein family, contains Pfam PF05140: ResB-like family; similar to CCS1 (GI:2749939) (Chlamydomonas reinhardtii); similar to Ccs1 (GI:6137102) (Synechococcus sp. PCC 6301)	1.63442	1.64646
250726_at	AT5G06410	DNAJ heat shock N-terminal domain-containing protein, similar to SP:P36540 Chaperone protein hscB (HSC20) {Escherichia coli O157:H7}; contains Pfam profile PF00226 DnaJ domain	1.63147	1.26365
250798_at	AT5G05340	peroxidase, putative, similar to peroxidase (Nicotiana tabacum) gi:5381253:dbj:BAA82306; similar to Peroxidase P7 (Brassica rapa (Turnip)) SWISS-PROT:P00434	1.62579	1.29367
255302_at	AT4G04830	methionine sulfoxide reductase domain-containing protein / SeIR domain-containing protein, low similarity to pilin-like transcription factor (Homo sapiens) GI:5059062, SP:P14930 Peptide methionine sulfoxide reductase msrA/msrB (EC 1.8.4.6) {Neisseria gonorrhoeae}; contains Pfam profile PF01641: SelR domain	1.62461	1.60064
248582_at	AT5G49910	heat shock protein 70 / HSP70 (HSC70-7), identical to heat shock protein 70 (Arabidopsis thaliana) GI:6746592	1.62455	1.40725
259432_at	AT1G01520	myb family transcription factor, similar to myb-related protein GI:2505876 from (Arabidopsis thaliana)	1.62453	1.9657
245895_at	AT5G09230	transcriptional regulator Sir2 family protein, contains Pfam domain PF02146: transcriptional regulator, Sir2 family;	1.62266	1.75467
264906_at	AT2G17270	mitochondrial substrate carrier family protein, contains Pfam profile: PF00153 mitochondrial carrier protein	1.61553	1.53963
263707_at	AT1G09300	metallopeptidase M24 family protein, similar to SP:P15034 Xaa-Pro aminopeptidase (EC 3.4.11.9) (X-Pro aminopeptidase) (Aminopeptidase P II) (Aminoacylproline aminopeptidase) {Escherichia coli}; contains Pfam profiles PF00557: metallopeptidase family M24, PF05195: Aminopeptidase P, N-terminal domain	1.61392	1.92117
262600_at	AT1G15340	methyl-CpG-binding domain-containing protein, contains Pfam profile PF01429: Methyl-CpG binding domain	1.61023	1.71654
245075_at	AT2G23180	cytochrome P450, putative	1.60768	1.38698
262754_at	AT1G16350	inosine-5'-monophosphate dehydrogenase, putative, strong similarity to SP:P47996 gb:L34684 inosine monophosphate dehydrogenase (IMPDH) from Arabidopsis thaliana; member of the PF:00478 IMP dehydrogenase family	1.60494	1.5473
250955_at	AT5G03190	expressed protein	1.60482	1.25869
256186_at	AT1G51680	4-coumarate--CoA ligase 1 / 4-coumaroyl-CoA synthase 1 (4CL1), identical to SP:Q42524 4-coumarate--CoA ligase 1 (EC 6.2.1.12) (4CL 1) (4-coumaroyl-CoA synthase 1) {Arabidopsis thaliana}	1.60374	1.16272
258609_at	AT3G02910	expressed protein, contains Pfam domain PF03674: Uncharacterised protein family (UPF0131)	1.60035	1.62198
253879_s_at	AT4G27560;AT4G27570	[AT4G27560, glycosyltransferase family protein, contains Pfam profile: PF00201 UDP-glucoronosyl and UDP-glucosyl transferase ];[AT4G27570, glycosyltransferase family protein, contains Pfam profile: PF00201 UDP-glucoronosyl and UDP-glucosyl transferase ]	1.59975	1.14139
258034_at	AT3G21300	RNA methyltransferase family protein, contains TIGRfam TIGR00479: RNA methyltransferase, TrmA family	1.59666	1.19828
249336_at	AT5G41070	double-stranded RNA-binding domain (DsRBD)-containing protein, contains Pfam profile PF00035: Double-stranded RNA binding motif	1.59459	1.31306
264898_at	AT1G23205	invertase/pectin methylesterase inhibitor family protein, low similarity to pectinesterase from Phaseolus vulgaris SP:Q43111, Lycopersicon esculentum SP:Q43143; contains Pfam profile PF04043: Plant invertase/pectin methylesterase inhibitor	1.59414	2.82987
247193_at	AT5G65380	ripening-responsive protein, putative, similar to ripening regulated protein DDTFR18 (Lycopersicon esculentum) GI:12231296; contains Pfam profile PF01554: Uncharacterized membrane protein family	1.59293	1.86213
253020_at	AT4G38020	tRNA/rRNA methyltransferase (SpoU) family protein, similar to SP:P18644 rRNA (adenosine-2'-O-)-methyltransferase (EC 2.1.1.66) {Streptomyces cyaneus}; contains Pfam profile PF00588: SpoU rRNA Methylase (RNA methyltransferase, TrmH) family	1.58303	1.81643
261084_at	AT1G07440	tropinone reductase, putative / tropine dehydrogenase, putative, similar to tropinone reductase SP:P50165 from (Datura stramonium)	1.57977	2.37268
266957_at	AT2G34640	expressed protein	1.57822	1.60298
247751_at	AT5G59050	expressed protein	1.57558	1.27201
246017_at	AT5G10730	expressed protein	1.57177	1.36175
260730_at	AT1G48030	dihydrolipoamide dehydrogenase 1, mitochondrial / lipoamide dehydrogenase 1 (MTLPD1), identical to GB:AAF34795 (gi:12704696) from (Arabidopsis thaliana)	1.56871	1.80866
252482_at	AT3G46670	UDP-glucoronosyl/UDP-glucosyl transferase family protein, contains Pfam profile: PF00201 UDP-glucoronosyl and UDP-glucosyl transferase	1.56859	1.72461
249775_at	AT5G24160	squalene monooxygenase 1,2 / squalene epoxidase 1,2 (SQP1,2), identical to SP:O65402	1.56729	2.18858
255594_at	AT4G01660	ABC1 family protein, contains Pfam domain, PF03109: ABC1 family	1.56468	2.07927
259965_at	AT1G53670	transcription factor-related, similar to pilin-like transcription factor (Homo sapiens) GI:5059062; contains Pfam profile PF01641: SelR domain	1.56244	1.99748
266087_at	AT2G37790	aldo/keto reductase family protein, similar to chalcone reductase (Sesbania rostrata)(GI:2792155), and aldose reductase ALDRXV4 (Xerophyta viscosa)(GI:4539944), (Hordeum vulgare)(GI:728592)	1.55582	1.43096
249329_at	AT5G40960	expressed protein	1.555	2.15732
267063_at	AT2G41120	expressed protein	1.55018	2.43132
258949_at	AT3G01370	expressed protein, contains Pfam domain, PF04581: Protein of unknown function (DUF578)	1.54944	1.50682
248492_at	AT5G51040	expressed protein	1.54426	1.51253
262645_at	AT1G62750	elongation factor Tu family protein, similar to elongation factor G SP:P34811 (Glycine max (Soybean))	1.54418	1.20702
253046_at	AT4G37370	cytochrome P450, putative, similar to Cytochrome P450 91A1 (SP:Q9FG65 )(Arabidopsis thaliana); cytochrome P450, Glycyrrhiza echinata, AB001379	1.54324	2.61578
266892_at	AT2G26080	glycine dehydrogenase (decarboxylating), putative / glycine decarboxylase, putative / glycine cleavage system P-protein, putative, strong similarity to SP:P26969 Glycine dehydrogenase (decarboxylating), mitochondrial precursor (EC 1.4.4.2) {Pisum sativum}; contains Pfam profile PF02347: Glycine cleavage system P-protein	1.5425	1.60815
249774_at	AT5G24150	squalene monooxygenase 1,1 / squalene epoxidase 1,1 (SQP1,1), identical to SP:O65404	1.54205	5.09263
263209_at	AT1G10522	expressed protein	1.54125	2.03299
261500_at	AT1G28400	expressed protein, similar to E6 (GI:1000090) (Gossypium barbadense)	1.54037	1.55689
256542_at	AT1G42550	expressed protein	1.54024	1.40052
263035_at	AT1G23860	splicing factor RSZp21 (RSZP21) / 9G8-like SR protein (SRZ21), nearly identical to 9G8-like splicing factor SRZ21 (Arabidopsis thaliana) GI:3435096, RSZp21 protein (Arabidopsis thaliana) GI:2582643	1.53669	2.32311
263471_at	AT2G31890	expressed protein	1.53662	1.92677
249122_at	AT5G43850	acireductone dioxygenase (ARD/ARD') family protein, similar to iron-deficiency induced gene (Hordeum vulgare) GI:14522834, SIPL (Homo sapiens) GI:16551383; contains Pfam profile PF03079: ARD/ARD' family	1.53518	2.10505
249134_at	AT5G43150	expressed protein	1.53508	1.31211
258996_at	AT3G01800	ribosome recycling factor family protein / ribosome releasing factor family protein, similar to SP:P82231 Ribosome recycling factor, chloroplast precursor (Ribosome releasing factor, chloroplast) (RRF) (CpFrr) (RRFHCP) {Spinacia oleracea}; contains Pfam profile PF01765: ribosome recycling factor	1.53436	1.12395
254020_at	AT4G25700	beta-carotene hydroxylase, identical to GI:1575296	1.53103	2.41896
248547_at	AT5G50280	pentatricopeptide (PPR) repeat-containing protein, contains Pfam profile PF01535: PPR repeat	1.53085	2.13085
255647_at	AT4G00900	calcium-transporting ATPase 2, endoplasmic reticulum-type (ECA2), nearly identical to SP:O23087 Calcium-transporting ATPase 2, endoplasmic reticulum-type (EC 3.6.3.8) {Arabidopsis thaliana}; contains InterPro Accession IPR006069: Cation transporting ATPase	1.52996	1.36033
248094_at	AT5G55220	trigger factor type chaperone family protein, contains Pfam profiles PF05697: Bacterial trigger factor protein (TF), PF05698: Bacterial trigger factor protein (TF) C-terminus, PF00254: peptidyl-prolyl cis-trans isomerase, FKBP-type	1.52787	1.62265
258188_at	AT3G17800	expressed protein	1.52627	2.10004
265484_at	AT2G15820	pentatricopeptide (PPR) repeat-containing protein, contains Pfam profiles PF01535: PPR repeat, PF03161 LAGLIDADG DNA endonuclease family	1.52426	1.42583
248336_at	AT5G52420	expressed protein	1.52392	1.60304
267380_at	AT2G26170	Encodes a protein with similarity to thromboxane-A synthase, putative member of cytochrome P450 family. MAX1 is expressed in the vasculature throughout the plant body.Mutants have increased axillary branches. Along with MAX3,4 thought to mediate control of shoot branching via synthesis of a signal molecule which is transported over long distance mediated by MAX2. cDNA supports the existence of th…	1.51888	1.77377
257791_at	AT3G27110	peptidase M48 family protein, contains Pfam domain, PF01435: Peptidase family M48	1.51831	1.7924
261192_at	AT1G32870	no apical meristem (NAM) family protein, similar to to NAC2 (GI:645671) (Arabidopsis thaliana); contains Pfam PF02365: No apical meristem (NAM) protein	1.51452	2.23423
259148_at	AT3G10350	anion-transporting ATPase family protein, similar to SP:O43681 Arsenical pump-driving ATPase (EC 3.6.3.16) (Arsenite-translocating ATPase) (Arsenical resistance ATPase) (Arsenite-transporting ATPase) (ARSA) (ASNA-I) {Homo sapiens}; contains Pfam profile PF02374: Anion-transporting ATPase; contains non-consensus GA donor splice site at intron 5	1.51436	1.74469
254130_at	AT4G24540	MADS-box family protein	1.51339	1.43878
245145_at	AT2G45440	dihydrodipicolinate synthase 2 (DHDPS2), identical to dihydrodipicolinate synthase 2 (DHDPS2) (Arabidopsis thaliana) GI:11066382	1.50887	1.17061
252315_at	AT3G48690	expressed protein, similar to PrMC3 (Pinus radiata) GI:5487873	1.50652	1.71461
258879_at	AT3G03270	universal stress protein (USP) family protein / early nodulin ENOD18 family protein, contains Pfam profile PF00582: universal stress protein family; similar to early nodulin ENOD18 (GI:11602747) (Vicia faba)	1.50295	2.21148
255016_at	AT4G10120	sucrose-phosphate synthase, putative, similar to sucrose-phosphate synthase, Zea mays, PIR2:JQ1329; contains non-consensus (GC) donor splice site at intron 4	1.49907	1.00058
267162_s_at	AT2G37690;AT2G05140	[AT2G37690, phosphoribosylaminoimidazole carboxylase, putative / AIR carboxylase, putative, similar to SP:P55195 Phosphoribosylaminoimidazole carboxylase, chloroplast precursor (EC 4.1.1.21) (AIR carboxylase) (AIRC) {Vigna aconitifolia}; contains Pfam profiles PF02222: ATP-grasp domain, PF00731: AIR carboxylase ];[AT2G05140, phosphoribosylaminoimidazole carboxylase family protein / AIR carboxylas…	1.49763	1.19802
266299_at	AT2G29450	glutathione S-transferase (103-1A), identical to Swiss-Prot:P46421 glutathione S-transferase 103-1A (Arabidopsis thaliana)	1.49745	1.82937
249797_at	AT5G23750	remorin family protein, contains Pfam domain, PF03766: Remorin, N-terminal region; contains Pfam domain, PF03763: Remorin, C-terminal region	1.49619	1.17151
247235_at	AT5G64580	AAA-type ATPase family protein, similar to zinc dependent protease (Arabidopsis thaliana) GI:7650138; contains Pfam profile PF00004: ATPase AAA family	1.49423	1.34872
255065_s_at	AT4G08870;AT4G08900	[AT4G08870, arginase, putative, similar to Swiss-Prot:P46637 arginase (EC 3.5.3.1) (Arabidopsis thaliana) ];[AT4G08900, arginase, identical to Swiss-Prot:P46637 arginase (EC 3.5.3.1) (Arabidopsis thaliana) ]	1.4939	1.70617
261307_at	AT1G48520	glutamyl-tRNA(Gln) amidotransferase B family protein, contains Pfam profiles: PF02934 PET112 family, N terminal region, PF02637 GatB/Yqey domain, PF01162 PET112 family, C terminal region	1.49181	1.68097
264692_at	AT1G70000	DNA-binding family protein, contains Pfam domains, PF00249: Myb-like DNA-binding domain and PF00098: Zinc knuckle	1.49115	1.1296
248207_at	AT5G53970	aminotransferase, putative, similar to nicotianamine aminotransferase from Hordeum vulgare (GI:6498122, GI:6469087); contains Pfam profile PF00155 aminotransferase, classes I and II	1.49084	1.79313
257291_at	AT3G15590	DNA-binding protein, putative, similar to DNA-binding protein (Triticum aestivum) GI:6958202; contains Pfam profile: PF01535 PPR repeat	1.48858	1.83525
266905_at	AT2G34560	katanin, putative, similar to katanin p60 subunit (Strongylocentrotus purpuratus) GI:3098603; contains Pfam profile PF00004: ATPase AAA family	1.48752	1.22393
254783_at	AT4G12830	hydrolase, alpha/beta fold family protein, low similarity to haloalkane dehalogenase from (Mycobacterium avium subsp. avium) GI:14422311, (Pseudomonas pavonaceae) GI:6689030; contains Pfam profile PF00561: hydrolase, alpha/beta fold family	1.48339	1.18763
267168_at	AT2G37770	aldo/keto reductase family protein, similar to chalcone reductase (Sesbania rostrata)(GI:2792155) and aldose reductase (GI:202852)(Rattus norvegicus)	1.48187	1.82961
252377_at	AT3G47960	proton-dependent oligopeptide transport (POT) family protein, contains Pfam profile: PF00854 POT family	1.48164	1.33868
248634_at	AT5G49030	tRNA synthetase class I (I, L, M and V) family protein, similar to SP:P41972 Isoleucyl-tRNA synthetase (EC 6.1.1.5) (Isoleucine--tRNA ligase) (IleRS) {Staphylococcus aureus}; contains Pfam profile PF00133: tRNA synthetases class I (I, L, M and V)	1.48127	1.5947
247266_at	AT5G64570	glycosyl hydrolase family 3 protein	1.47771	2.52932
249993_at	AT5G18570	GTP1/OBG family protein, similar to SP:P20964 Spo0B-associated GTP-binding protein {Bacillus subtilis}; contains Pfam profile PF01018: GTP1/OBG family	1.47173	1.33615
246199_at	AT4G36530	hydrolase, alpha/beta fold family protein, low similarity to hydrolase (Sphingomonas sp.) GI:3426124; contains Pfam profile PF00561: hydrolase, alpha/beta fold family	1.47103	1.86566
253208_at	AT4G34820	expressed protein	1.47051	1.27966
258599_at	AT3G04520	threonine aldolase family protein, similar to L-allo-threonine aldolase SP:O07051 from (Aeromonas jandaei)	1.46911	1.15748
248906_at	AT5G46420	16S rRNA processing protein RimM family, contains weak similarity to Swiss-Prot:O74933 UDP-N-acetylglucosamine pyrophosphorylase (Candida albicans); contains Pfam profiles PF01782: 16S rRNA processing protein RimM, PF05239: PRC-barrel domain	1.46825	1.34048
253335_at	AT4G33500	protein phosphatase 2C-related / PP2C-related, YHR077c (NMD2,IFS1) protein -Saccharomyces cerevisiae,PID:g555939	1.46551	1.38127
260872_at	AT1G21350	expressed protein	1.46443	2.15489
251725_at	AT3G56260	expressed protein	1.46172	1.00127
261861_at	AT1G50450	expressed protein	1.45925	1.81327
262940_at	AT1G79520	cation efflux family protein, contains cation efflux family protein domain, Pfam:PF01545	1.4582	2.15246
249026_at	AT5G44785	expressed protein, contains Pfam PF05329: Protein of unknown function (DUF731)	1.4582	1.72693
266098_at	AT2G37870	protease inhibitor/seed storage/lipid transfer protein (LTP) family protein, contains Pfam protease inhibitor/seed storage/LTP family domain PF00234	1.45453	2.47743
258861_at	AT3G02060	DEAD/DEAH box helicase, putative, similar to C-terminal half of transcription-repair coupling factor (TRCF) GB:Q55750 (Synechocystis PCC6803); contains Pfam profile: helicases conserved C-terminal domain	1.45286	1.34325
265059_at	AT1G52080	actin binding protein family, contains Prosite PS00019: Actinin-type actin-binding domain signature 1; similar to actin binding protein (GI:28071265) (Arabidopsis thaliana); similar to A-type inclusion protein (ATI) (Swiss-Prot:P16602) (Cowpox virus)	1.45238	1.6999
259475_at	AT1G19140	expressed protein	1.45077	1.47564
252016_at	AT3G52950	CBS domain-containing protein / octicosapeptide/Phox/Bemp1 (PB1) domain-containing protein, contains Pfam profiles: PF00571 CBS domain, PF00564: PB1 domain	1.44946	1.82017
246976_s_at	AT5G24810	ABC1 family protein, contains Pfam domain, PF03109: ABC1 family	1.44822	1.05825
258113_at	AT3G14650	cytochrome P450, putative, similar to GB:Q05047 from (Catharanthus roseus)	1.44437	1.85301
259161_at	AT3G01500	carbonic anhydrase 1, chloroplast / carbonate dehydratase 1 (CA1), nearly identical to SP:P27140 Carbonic anhydrase, chloroplast precursor (EC 4.2.1.1) (Carbonate dehydratase) {Arabidopsis thaliana}	1.44371	1.71622
248101_at	AT5G55200	co-chaperone grpE protein, putative, similar to chaperone GrpE type 2 (Nicotiana tabacum) GI:3851640; contains Pfam profile PF01025: co-chaperone GrpE	1.44236	1.89323
263763_at	AT2G21385	expressed protein	1.44062	1.39464
261762_at	AT1G15510	pentatricopeptide (PPR) repeat-containing protein, contains INTERPRO:IPR002885 PPR repeats	1.43302	1.96125
253708_at	AT4G29210	gamma-glutamyltranspeptidase family protein, similar to SP:P07314 Gamma-glutamyltranspeptidase precursor (EC 2.3.2.2) (Gamma- glutamyltransferase) (GGT) {Rattus norvegicus}; contains Pfam profilePF01019: Gamma-glutamyltranspeptidase	1.43029	1.4371
245277_at	AT4G15550	UDP-glucose:indole-3-acetate beta-D-glucosyltransferase (IAGLU), identical to UDP-glucose:indole-3-acetate beta-D-glucosyltransferase (iaglu) GI:2149126 from (Arabidopsis thaliana)	1.42817	1.91286
267505_at	AT2G45560	cytochrome P450 family protein	1.42699	1.71121
261793_at	AT1G16080	expressed protein	1.4224	1.85707
248854_at	AT5G46580	pentatricopeptide (PPR) repeat-containing protein, contains similarity to 67kD chloroplastic RNA-binding protein, P67.1 (Raphanus sativus) GI:9755886; contains Pfam profile PF01535: PPR repeat	1.4206	1.34546
251669_at	AT3G57180	expressed protein	1.41915	1.3175
263755_at	AT2G21340	enhanced disease susceptibility protein, putative / salicylic acid induction deficient protein, putative, similar to enhanced disease susceptibility 5 (Arabidopsis thaliana) GI:16589070	1.41705	1.29805
266155_at	no_match	no_match	1.41573	2.40402
247173_at	AT5G65260	polyadenylate-binding protein family protein / PABP family protein, low similarity to poly(A)-binding protein II (Drosophila melanogaster) GI:6007612; contains InterPro entry IPR000504: RNA-binding region RNP-1 (RNA recognition motif) (RRM) domain	1.4154	1.27341
252366_at	AT3G48420	haloacid dehalogenase-like hydrolase family protein, low similarity to SP:P95649 CbbY protein {Rhodobacter sphaeroides}; contains InterPro accession IPR005834: Haloacid dehalogenase-like hydrolase	1.41203	2.1693
255295_at	AT4G04760	sugar transporter family protein, similar to sugar-porter family proteins 1 and 2 (Arabidopsis thaliana) GI:14585699, GI:14585701; contains Pfam profile PF00083: major facilitator superfamily protein	1.40964	1.11329
253664_at	AT4G30210	NADPH-cytochrome p450 reductase, putative / NADPH-ferrihemoprotein reductase, putative, similar to NADPH-cytochrome P450 oxydoreductase from (Populus balsamifera subsp. trichocarpa x Populus deltoides) GI:13183564, GI:13183566	1.40875	1.53412
253949_at	AT4G26780	co-chaperone grpE family protein, similar to chaperone GrpE type 2 (Nicotiana tabacum) GI:3851640; contains Pfam profile PF01025: co-chaperone GrpE	1.40778	1.10493
257908_at	AT3G25410	bile acid:sodium symporter family protein, low similarity to SP:Q14973 Sodium/bile acid cotransporter (Na(+)/bile acid cotransporter) {Homo sapiens}; contains Pfam profile PF01758: Sodium Bile acid symporter family	1.40431	1.50246
254848_at	AT4G11960	expressed protein, hypothetical protein F7H19.70 - Arabidopsis thaliana, PID:e1310057	1.4038	2.01599
250781_at	AT5G05410	encodes a member of the DREB subfamily A-2 of ERF/AP2 transcription factor family (DREB2A). The protein contains one AP2 domain. There are eight members in this subfamily including DREB2B.	1.39721	2.31146
250073_at	AT5G17170	rubredoxin family protein, contains Pfam profile PF00301: Rubredoxin	1.39579	1.59224
262059_at	AT1G80030	DNAJ heat shock protein, putative, similar to SP:Q05646 Chaperone protein dnaJ {Erysipelothrix rhusiopathiae}; contains Pfam profiles PF00226: DnaJ domain, PF01556: DnaJ C terminal region, PF00684: DnaJ central domain (4 repeats)	1.39533	1.49993
262780_at	AT1G13090	cytochrome P450 71B28, putative (CYP71B28), Identical to Cytochrome P450 (SP:Q9SAE3) (Arabidopsis thaliana); strong similarity to gb:X97864 cytochrome P450 from Arabidopsis thaliana and is a member of the PF:00067 Cytochrome P450 family. ESTs gb:N65665, gb:T14112, gb:T76255, gb:T20906 and gb:AI100027 come from this gene	1.39519	1.48545
247257_at	AT5G64760	26S proteasome regulatory subunit, putative (RPN5)	1.38693	1.24215
266292_at	AT2G29350	tropinone reductase, putative / tropine dehydrogenase, putative, similar to tropinone reductase SP:P50165 from (Datura stramonium)	1.38674	1.78695
255786_at	AT1G19670	coronatine-responsive protein / coronatine-induced protein 1 (CORI1), identical to coronatine-induced protein 1 (CORI1) GI:30912637 from (Arabidopsis thaliana)	1.38669	1.17706
247783_at	AT5G58800	quinone reductase family protein, similar to 1,4-benzoquinone reductase (Phanerochaete chrysosporium)(GI:4454993); similar to Trp repressor binding protein (Escherichia coli)(SP:P30849); contains flavodoxin domain PF00258	1.38425	1.94813
261065_at	AT1G07500	expressed protein, ; expression supported by MPSS	1.37918	1.98818
254189_at	AT4G24000	cellulose synthase family protein, similar to cellulose synthase from Gossypium hirsutum (gi:1706956), cellulose synthase-5 from Zea mays (gi:9622882)	1.37725	1.78574
247222_at	AT5G64840	ABC transporter family protein	1.37366	1.7615
250856_at	AT5G04810	pentatricopeptide (PPR) repeat-containing protein, contains Pfam profile: PF01535 PPR repeat	1.37295	1.82838
267057_at	AT2G32500	expressed protein	1.37127	2.10299
265444_s_at	AT2G37180;AT2G37170	[AT2G37180, plasma membrane intrinsic protein 2C (PIP2C) / aquaporin PIP2.3 (PIP2.3) / water-stress induced tonoplast intrinsic protein (RD28), identical to plasma membrane intrinsic protein 2C SP:P30302 from (Arabidopsis thaliana) ];[AT2G37170, plasma membrane intrinsic protein 2B (PIP2B) / aquaporin PIP2.2 (PIP2.2), identical to SP:P43287 Plasma membrane intrinsic protein 2B {Arabidopsis thalia…	1.36716	1.53069
253688_at	AT4G29590	expressed protein	1.36505	1.43957
258538_at	AT3G06950	tRNA pseudouridine synthase family protein, similar to SP:P07649 tRNA pseudouridine synthase A (EC 4.2.1.70) (Uracil hydrolyase) {Escherichia coli}; contains Pfam profile PF01416: tRNA pseudouridine synthase	1.36377	1.97655
249899_at	AT5G22620	phosphoglycerate/bisphosphoglycerate mutase family protein, weak similarity to SP:P15259 Phosphoglycerate mutase, muscle form (EC 5.4.2.1 {Homo sapiens}; contains Pfam profile PF00300: phosphoglycerate mutase family	1.36253	1.79614
259172_at	AT3G03630	cysteine synthase, chloroplast, putative / O-acetylserine (thiol)-lyase, putative / O-acetylserine sulfhydrylase, putative, identical to SP:O22682 Probable cysteine synthase, chloroplast precursor {Arabidopsis thaliana}, similar to SP:P31300 Cysteine synthase, chloroplast precursor {Capsicum annuum}	1.3603	2.42341
258108_at	AT3G23570	dienelactone hydrolase family protein, similar to SP:Q9ZT66 Endo-1,3;1,4-beta-D-glucanase precursor (EC 3.2.1.-) {Zea mays}; contains Pfam profile: PF01738 dienelactone hydrolase family	1.3587	1.09834
253305_at	AT4G33666	expressed protein	1.35793	2.76288
249140_at	AT5G43190	F-box family protein (FBX6), contains similarity to unusual floral organs (UFO) GI:4376159 from (Arabidopsis thaliana)	1.35771	1.38022
253912_at	no_match	no_match	1.35688	1.28661
255053_at	AT4G09730	DEAD/DEAH box helicase, putative, RNA helicase -Mus musculus,PIR2:I84741	1.35439	1.23691
250882_at	AT5G04000	expressed protein	1.35337	2.276
249464_at	AT5G39710	pentatricopeptide (PPR) repeat-containing protein, contains Pfam profile PF01535: PPR repeat	1.35299	1.07684
248330_at	AT5G52810	ornithine cyclodeaminase/mu-crystallin family protein, contains Pfam PF02423: Ornithine cyclodeaminase/mu-crystallin family	1.35276	1.01046
254247_at	AT4G23260	protein kinase family protein, contains Pfam domain PF00069: Protein kinase domain	1.35257	2.21473
251083_at	AT5G01590	expressed protein	1.35181	1.36545
257890_s_at	AT3G42570;AT3G17070	[AT3G42570, peroxidase-related ];[AT3G17070, peroxidase, putative, similar to peroxidase GB:AAD37376 (Glycine max) ]	1.35023	2.15399
248480_at	AT5G50920	Similar to ATP-dependent Clp protease ATP-binding subunit / ClpC, almost identical to ClpC GI:2921158 from (Arabidopsis thaliana); contains Pfam profile PF02861: Clp amino terminal domain; contains Pfam profile PF00004: ATPase, AAA family; contains Pfam profile PF02151: UvrB/uvrC motif. Involved in protein import into the chloroplast. May provide ATP source that drives the TIC translocation machi…	1.34642	1.49651
263419_at	AT2G17220	protein kinase, putative, similar to protein kinase APK1A (Arabidopsis thaliana) Swiss-Prot:Q06548	1.34245	1.54868
255430_at	AT4G03320	chloroplast protein import component-related, similar to P. sativum Tic20 chloroplast protein import component (GI:3769673)	1.33551	2.46818
256997_at	AT3G14067	subtilase family protein, contains similarity to cucumisin-like serine protease GI:3176874 from (Arabidopsis thaliana)	1.335	1.64266
251146_at	AT3G63520	9-cis-epoxycarotenoid dioxygenase / neoxanthin cleavage enzyme / NCED1 / carotenoid cleavage dioxygenase 1 (CCD1), identical to putative 9-cis-epoxy-carotenoid dioxygenase (GI:3096910); contains Pfam profile PF03055: Retinal pigment epithelial membrane protein	1.33431	1.80738
260014_at	AT1G68010	glycerate dehydrogenase / NADH-dependent hydroxypyruvate reductase, identical to hydroxypyruvate reductase (HPR) GB:D85339 (Arabidopsis thaliana) (Plant Cell Physiol 1997 Apr;38(4):449-55)	1.33287	1.66587
250304_at	AT5G12110	elongation factor 1B alpha-subunit 1 (eEF1Balpha1), identical to elongation factor 1B alpha-subunit (Arabidopsis thaliana) GI:6686819	1.33086	2.3775
259710_at	AT1G77670	aminotransferase class I and II family protein, similar to kynurenine aminotransferase /glutamine transaminase K GI:1030066 (Rattus norvegicus)	1.32837	1.00091
254715_at	AT4G13550	lipase class 3 family protein, very low similarity to diacylglycerol lipase (Aspergillus oryzae) GI:1772352; contains Pfam profiles PF01764: Lipase (class 3), PF00168: C2 domain	1.3283	1.6072
246069_at	AT5G20220	zinc knuckle (CCHC-type) family protein, contains Pfam domain, PF00098: Zinc knuckle	1.3259	1.94784
255462_at	AT4G02940	oxidoreductase, 2OG-Fe(II) oxygenase family protein, similar to A. thaliana hypothetical protein T13L16.2, GenBank accession number 2708738; contains Pfam domain PF03171 2OG-Fe(II) oxygenase superfamily	1.32493	1.32324
266368_at	AT2G41380	embryo-abundant protein-related, similar to embryo-abundant protein (Picea glauca) GI:1350531	1.32174	2.25135
262962_at	AT1G54340	isocitrate dehydrogenase, putative / NADP+ isocitrate dehydrogenase, putative, strong similarity to NADP-isocitrate dehydrogenase GI:5764653 from (Citrus limon); Nicotiana tabacum SP:P50218	1.31952	1.24431
264271_at	AT1G60270	pseudogene, glycosyl hydrolase family 1, contains Pfam PF00232 : Glycosyl hydrolase family 1 domain; TIGRFAM TIGR01233: 6-phospho-beta-galactosidase; similar to hydroxyisourate hydrolase (GI:19569603) (Glycine max); blastp match of 57% identity and 2.8e-127 P-value to GP:12746303:gb:AAK07429.1:AF321287_1:AF321287 beta-glucosidase {Musa acuminata}	1.31871	1.27542
266478_at	AT2G31170	tRNA synthetase class I (C) family protein, similar to cysteine-tRNA ligase (Escherichia coli) GI:41203; contains Pfam profile PF01406: tRNA synthetases class I (C)	1.31811	1.13324
262354_at	AT1G64200	vacuolar ATP synthase subunit E, putative / V-ATPase E subunit, putative / vacuolar proton pump E subunit, putative, similar to SP:Q39258 Vacuolar ATP synthase subunit E (EC 3.6.3.14) (V-ATPase E subunit) (Vacuolar proton pump E subunit) {Arabidopsis thaliana}; contains Pfam profile PF01991: ATP synthase (E/31 kDa) subunit	1.31166	1.21553
265182_at	AT1G23740	oxidoreductase, zinc-binding dehydrogenase family protein, contains Pfam profile PF00107: oxidoreductase, zinc-binding dehydrogenase family	1.31151	2.0807
252353_at	AT3G48200	expressed protein	1.31023	1.16028
252404_at	AT3G48110	similar to glycyl-tRNA synthetase alpha chain and beta chain [Tropheryma whipplei str. Twist] (GB:AAO44597.1); similar to probable glycyl-tRNA synthetase [Parachlamydia sp. UWE25] (GB:YP_007692.1); similar to putative glycine--tRNA ligase [Oryza sativa (japonica cultivar-group)] (GB:XP_476283.1); similar to glycyl-tRNA synthetase [Tropheryma whipplei TW08/27] (GB:NP_789201.1); contains InterPro d…	1.30998	1.03229
260262_at	AT1G68470	exostosin family protein, contains Pfam profile: PF03016 Exostosin family	1.30909	1.17094
260137_at	AT1G66330	senescence-associated family protein, similar to senescence-associated protein (GI:12836895) (Ipomoea batatas)	1.30789	1.73033
267130_at	AT2G23390	expressed protein	1.30775	1.37067
257227_at	AT3G27820	monodehydroascorbate reductase, putative, similar to cytosolic monodehydroascorbate reductase GB:BAA77214 (Oryza sativa)	1.30672	1.56949
247723_at	AT5G59220	protein phosphatase 2C, putative / PP2C, putative, ABA induced protein phosphatase 2C, Fagus sylvatica, EMBL:FSY277743	1.30343	2.56484
259856_at	AT1G68440	expressed protein	1.30167	2.01018
247166_at	AT5G65840	expressed protein	1.29611	1.69942
258133_at	AT3G24500	ethylene-responsive transcriptional coactivator, putative, similar to ethylene-responsive transcriptional coactivator (Lycopersicon esculentum) gi:5669634:gb:AAD46402	1.29369	3.30215
258908_at	AT3G06350	dehydroquinate dehydratase, putative / shikimate dehydrogenase, putative, similar to dehydroquinate dehydratase/shikimate dehydrogenase (Nicotiana tabacum)(GI:535771), dehydroquinate dehydratase/shikimate:NADP oxidoreductase (Lycopersicon esculentum)(GI:3169883)	1.29243	1.18493
262518_at	AT1G17170	glutathione S-transferase, putative, One of three repeated putative glutathione transferases. 72% identical to glutathione transferase (Arabidopsis thaliana) (gi:4006934)	1.29004	1.38834
254485_at	AT4G20760	short-chain dehydrogenase/reductase (SDR) family protein, contains Pfam profile: PF00106 short chain dehydrogenase	1.28921	1.20453
258039_at	AT3G21200	expressed protein	1.28512	1.48449
259342_at	AT3G03890	expressed protein	1.27592	1.63624
246272_at	AT4G37150	esterase, putative, similar to ethylene-induced esterase (Citrus sinensis) GI:14279437, polyneuridine aldehyde esterase (Rauvolfia serpentina) GI:6651393; contains Pfam profile PF00561: hydrolase, alpha/beta fold family	1.27261	1.40814
263115_at	AT1G03055	expressed protein	1.27203	1.57343
261081_at	AT1G07350	transformer serine/arginine-rich ribonucleoprotein, putative, similar to GB:Y09506 from (Nicotiana tabacum) (Plant Mol. Biol. 35 (3), 261-269 (1997))	1.26818	1.90702
258927_at	AT3G10160	similar to dihydrofolate synthetase/folylpolyglutamate synthetase (DHFS/FPGS2) [Arabidopsis thaliana] (TAIR:At5g05980.1); similar to tetrahydrofolylpolyglutamate synthase (EC 6.3.2.17) - human (GB:A46281); similar to folylpolyglutamate synthase [Homo sapiens] (GB:CAI39770.1); contains InterPro domain Folylpolyglutamate synthetase (InterPro:IPR001645)	1.26741	1.24239
266402_at	AT2G38780	expressed protein, similar to hypothetical protein [Lotus corniculatus var. japonicus] (GB:BAC41325.1)	1.26477	1.93077
259673_at	AT1G77800	PHD finger family protein, contains Pfam domain, PF00628: PHD-finger	1.26428	1.09108
247816_at	AT5G58260	Encodes subunit NDH-N of NAD(P)H:plastoquinone dehydrogenase complex (Ndh complex) present in the thylakoid membrane of chloroplasts. This subunit is thought to be required for Ndh complex assembly.	1.26374	1.75498
261609_at	AT1G49740	expressed protein, similar to MAP3K-like protein kinase GB:CAB16796 GI:4006878 from (Arabidopsis thaliana)	1.2618	1.43998
252134_at	AT3G50910	expressed protein	1.25817	1.47763
256000_at	AT1G29880	glycyl-tRNA synthetase / glycine--tRNA ligase, identical to SP:O23627 Glycyl-tRNA synthetase (EC 6.1.1.14) (Glycine--tRNA ligase) (GlyRS) {Arabidopsis thaliana}	1.25726	1.02616
254158_at	AT4G24380	expressed protein, contains Pfam profile: PF03959 domain of unknown function (DUF341)	1.25722	1.54424
251028_at	AT5G02230	haloacid dehalogenase-like hydrolase family protein, contains InterPro accession IPR005834: Haloacid dehalogenase-like hydrolase	1.25204	2.15273
266462_at	AT2G47770	benzodiazepine receptor-related, contains weak similarity to Peripheral-type benzodiazepine receptor (PBR) (PKBS) (Mitochondrial benzodiazepine receptor) (Swiss-Prot:P30536) (Homo sapiens)	1.24574	2.18443
248418_at	AT5G51660	cleavage and polyadenylation specificity factor (CPSF) A subunit C-terminal domain-containing protein, similar to SP:Q9EPU4 Cleavage and polyadenylation specificity factor, 160 kDa subunit (CPSF 160 kDa subunit) {Mus musculus}; contains Pfam profile PF03178: CPSF A subunit region	1.2441	1.06842
264095_at	AT1G79230	mercaptopyruvate sulfurtransferase (MST1) (RDH1), identical to mercaptopyruvate sulfurtransferase GI:6009981 and thiosulfate sulfurtransferase GI:5834508 from (Arabidopsis thaliana)	1.24182	1.21135
255685_s_at	AT4G00620;AT4G00600	[AT4G00620, tetrahydrofolate dehydrogenase/cyclohydrolase, putative, similar to SP:P07245 C-1-tetrahydrofolate synthase, cytoplasmic (C1-THF synthase) (Includes: Methylenetetrahydrofolate dehydrogenase (EC 1.5.1.5); Methenyltetrahydrofolate cyclohydrolase (EC 3.5.4.9); Formyltetrahydrofolate synthetase (EC 6.3.4.3)) {Saccharomyces cerevisiae}; contains Pfam profiles PF02882: Tetrahydrofolate dehy…	1.23909	1.14233
255691_at	AT4G00370	sugar transporter family protein, contains Pfam profile PF00083: major facilitator superfamily protein	1.23802	1.01734
257773_at	AT3G29185	similar to WRKY11 [Oryza sativa (japonica cultivar-group)] (GB:AAQ20911.1)	1.23553	1.5894
253824_at	AT4G27940	mitochondrial substrate carrier family protein, contains Pfam profile: PF00153 mitochondrial carrier protein	1.23507	1.46892
261177_at	AT1G04770	male sterility MS5 family protein, similar to male sterility MS5 (Arabidopsis thaliana) GI:3859112; contains Pfam profile PF00515 TPR Domain	1.2348	0.996701
254502_at	AT4G20130	ribulose-1,5 bisphosphate carboxylase/oxygenase large subunit N-methyltransferase-related, contains weak similarity to Swiss-Prot:P94026 ribulose-1,5 bisphosphate carboxylase/oxygenase large subunit N- methyltransferase, chloroplast precursor (Ribulose- bisphosphate-carboxylase)-lysine N-methyltransferase, RuBisCO methyltransferase, RuBisco LSMT, rbcMT) (Nicotiana tabacum)	1.2345	1.63666
255694_at	AT4G00050	basic helix-loop-helix (bHLH) family protein, contains Pfam profile: PF00010 helix-loop-helix DNA-binding domain	1.23445	1.60348
260385_at	AT1G74090	sulfotransferase family protein, similar to SP:P52837 Flavonol 4'-sulfotransferase (EC 2.8.2.-) (F4-ST) {Flaveria chloraefolia}; contains Pfam profile PF00685: Sulfotransferase domain	1.22993	1.15194
248908_at	AT5G45800	leucine-rich repeat transmembrane protein kinase, putative	1.22964	1.60581
266327_at	AT2G46680	homeobox-leucine zipper protein 7 (HB-7) / HD-ZIP transcription factor 7, identical to homeobox-leucine zipper protein ATHB-7 (HD-ZIP protein ATHB-7) (SP:P46897) (Arabidopsis thaliana);	1.22855	1.30788
257315_at	AT3G30775	proline oxidase, mitochondrial / osmotic stress-responsive proline dehydrogenase (POX) (PRO1) (ERD5), nearly identical to SP:P92983 Proline oxidase, mitochondrial precursor (EC 1.5.3.-) (Osmotic stress- induced proline dehydrogenase) (Arabidopsis thaliana); identical to cDNA proline oxidase precursor GI:1817543	1.2272	1.78845
253922_at	AT4G26850	expressed protein	1.22697	1.28871
259094_at	AT3G04940	cysteine synthase, putative / O-acetylserine (thiol)-lyase, putative / O-acetylserine sulfhydrylase, putative, similar to O-acetylserine(thiol) lyase (EC 4.2.99.8) (Brassica juncea) GI:2245144; contains Pfam profile PF00291: Pyridoxal-phosphate dependent enzyme	1.22646	1.15351
263595_at	AT2G01890	purple acid phosphatase, putative, contains Pfam profile: PF00149 calcineurin-like phosphoesterase; identical to purple acid phosphatase (GI:20257479) (Arabidopsis thaliana);	1.22636	2.8958
259292_at	AT3G11560	expressed protein	1.22543	1.25217
247293_at	AT5G64510	expressed protein	1.22512	2.32466
257730_at	AT3G18420	tetratricopeptide repeat (TPR)-containing protein, contains Pfam profile: PF00515 tetratricopeptide repeat domain (TPR domain)	1.22267	1.1345
253517_at	AT4G31390	ABC1 family protein, contains Pfam domain, PF03109: ABC1 family	1.2207	1.20143
255792_at	AT2G33620	DNA-binding family protein / AT-hook protein 1 (AHP1), identical to AT-hook protein 1 (Arabidopsis thaliana) gi:2598227:emb:CAA10857	1.22004	1.16687
254427_at	AT4G21190	pentatricopeptide (PPR) repeat-containing protein, contains Pfam profile PF01535: PPR repeat	1.21967	1.43971
256854_at	AT3G15180	proteasome-related, similar to 26S proteasome non-ATPase regulatory subunit 5 (26S proteasome subunit S5B) (26S protease subunit S5 basic) (Swiss-Prot:Q16401) (Homo sapiens)	1.21945	1.0896
263679_at	AT1G59990	DEAD/DEAH box helicase, putative (RH22), similar to RNA helicase GI:3776015 from (Arabidopsis thaliana); contains Pfam profiles PF00271: Helicase conserved C-terminal domain, PF00270: DEAD/DEAH box helicase; matches EST OAO811-2	1.21929	1.02908
254642_at	AT4G18810	expressed protein, similar to UV-B and ozone similarly regulated protein 1 UOS1 (Pisum sativum) GI:20339364	1.21922	1.20003
261905_at	AT1G65070	DNA mismatch repair MutS family protein, contains Pfam profile PF00488: MutS domain V	1.21826	1.54935
258815_at	AT3G04000	short-chain dehydrogenase/reductase (SDR) family protein, similar to SP:Q08632 Short-chain type dehydrogenase/reductase (EC 1.-.-.-) {Picea abies}; contains Pfam:PF00106 oxidoreductase, short chain dehydrogenase/reductase family	1.21569	2.20479
256379_at	AT1G66840	expressed protein, contains Pfam profile PF05701: Plant protein of unknown function (DUF827); expression supported by MPSS	1.21327	1.05457
253814_at	AT4G28290	expressed protein	1.21266	1.79051
265216_at	AT1G05100	protein kinase family protein, contains protein kinase domain, Pfam:PF00069	1.21042	1.64328
246194_at	AT4G37000	accelerated cell death 2 (ACD2), identical to accelerated cell death 2 (ACD2) GI:12484129 from (Arabidopsis thaliana)	1.21029	1.36652
254503_at	AT4G20010	expressed protein, contains Pfam PF05329: Protein of unknown function (DUF731)	1.20874	1.62991
263348_at	AT2G05710	aconitate hydratase, cytoplasmic, putative / citrate hydro-lyase/aconitase, putative, nearly identical to SP:P49608 Aconitate hydratase, cytoplasmic (EC 4.2.1.3) (Citrate hydro-lyase) (Aconitase) {Cucurbita maxima}; contains Pfam profiles PF00330: Aconitase family (aconitate hydratase), PF00694: Aconitase C-terminal domain	1.20461	1.19104
267070_at	AT2G41000	DNAJ heat shock N-terminal domain-containing protein, similar to SP:O75190 DnaJ homolog subfamily B member 6 (Heat shock protein J2) Homo sapiens; contains Pfam profile PF00226 DnaJ domain	1.20372	1.26701
252114_at	AT3G51450	strictosidine synthase family protein, similar to hemomucin (Drosophila melanogaster)(GI:1280434), strictosidine synthase (Rauvolfia serpentina)(SP:P15324)	1.20056	1.07568
249487_at	AT5G39040	ABC transporter (TAP2), TAP-like ABC transporter, Rattus norvegicus, EMBL:AB027520; identical to cDNA transporter associated with antigen processing-like protein (TAP2); GI:19335723	1.19781	1.0242
262419_at	AT1G50380	prolyl oligopeptidase family protein, similar to oligopeptidase B (Leishmania major) GI:4581757; contains Pfam profiles PF00326: prolyl oligopeptidase family, PF02897: Prolyl oligopeptidase, N-terminal beta-propeller domain	1.19638	1.70526
263864_at	AT2G04530	RNase Z, 97% identical to RNase Z (GI:20975607) (Arabidopsis thaliana); similar to RNase Z (GI:20975609) (Arabidopsis thaliana); identical to cDNA RNase Z (At2g04530) GI:20975606	1.19634	1.38101
263482_at	AT2G03980	GDSL-motif lipase/hydrolase family protein, similar to Anther-specific proline-rich protein APG from Brassica napus (SP:P40603 ), Arabidopsis thaliana (GI:22599); contains Pfam profile PF00657: Lipase/Acylhydrolase with GDSL-like motif	1.19606	1.28652
246509_at	AT5G16715	tRNA synthetase class I (I, L, M and V) family protein, similar to SP:P11931 Valyl-tRNA synthetase (EC 6.1.1.9) (Valine--tRNA ligase) (VALRS) {Bacillus stearothermophilus}; contains Pfam profile PF00133: tRNA synthetases class I (I, L, M and V)	1.19569	1.34231
257252_at	AT3G24170	glutathione reductase, putative, identical to GB:P48641 from (Arabidopsis thaliana)	1.19389	1.37643
259942_at	AT1G71260	expressed protein	1.19387	1.26463
253237_at	AT4G34240	aldehyde dehydrogenase (ALDH3), similar to aldehyde dehydrogenase (Arabidopsis thaliana) gi:17065876:emb:CAC84903; contains Pfam profile PF00171: aldehyde dehydrogenase (NAD) family protein; identical to cDNA aldehyde dehydrogenase (ALDH3 gene) GI:17065875, aldehyde dehydrogenase (Arabidopsis thaliana) GI:17065876	1.192	1.40971
259666_at	AT1G55310	SC35-like splicing factor, 33 kD (SCL33), nearly identical to SC35-like splicing factor SCL33, 33 kD (Arabidopsis thaliana) GI:9843659	1.1918	1.20586
260616_at	AT1G53280	DJ-1 family protein, similar to DJ-1 protein (Homo sapiens) GI:1780755; similar to DJ-1 beta (GI:18642508) (Drosophila melanogaster); contains Pfam profile: PF01965 ThiJ/PfpI family; TIGRFAM TIGR01383: DJ-1 family protein	1.19012	1.1618
245352_at	AT4G15490	UDP-glucoronosyl/UDP-glucosyl transferase family protein, contains Pfam profile: PF00201 UDP-glucoronosyl and UDP-glucosyl transferase ;simalr to UDP-glucose:sinapate glucosyltransferase GI:9794913 from (Brassica napus)	1.18669	2.28697
251969_at	AT3G53130	cytochrome P450 family protein, similar to Cytochrome P450 97B2 (SP:048921) (Glycine max)	1.18666	1.05333
248248_at	AT5G53120	spermidine synthase, putative / putrescine aminopropyltransferase, putative, similar to SP:O82147 Spermidine synthase (EC 2.5.1.16) (Putrescine aminopropyltransferase) (SPDSY) {Coffea arabica}; contains Pfam profile PF01564: Spermine/spermidine synthase	1.18404	1.53887
248436_at	no_match	no_match	1.18215	1.26014
251110_at	AT5G01260	glycoside hydrolase starch-binding domain-containing protein, low similarity to SP:P31797 Cyclomaltodextrin glucanotransferase precursor (EC 2.4.1.19) (Cyclodextrin-glycosyltransferase) (CGTase) {Bacillus stearothermophilus}; contains Pfam profile PF00686: Starch binding domain	1.18136	1.15697
252256_at	AT3G49430	pre-mRNA splicing factor, putative, strong similarity to SP:O22315 Pre-mRNA splicing factor SF2 (SR1 protein) {Arabidopsis thaliana}	1.1793	1.09391
253048_at	AT4G37560	formamidase, putative / formamide amidohydrolase, putative, similar to SP:Q50228 Formamidase (EC 3.5.1.49) (Formamide amidohydrolase) {Methylophilus methylotrophus}; contains Pfam profile PF03069: Acetamidase/Formamidase family	1.17767	1.28684
256096_at	AT1G13650	expressed protein	1.17714	1.7387
262237_at	AT1G48320	thioesterase family protein, similar to ComAB (Bacillus licheniformis) GI:1834379; contains Pfam profile PF03061: thioesterase family protein	1.16825	1.52255
253362_s_at	AT4G33110;AT4G33120	[AT4G33110, coclaurine N-methyltransferase, putative, similar to coclaurine N-methyltransferase (Coptis japonica) GI:16754879; contains Pfam profile PF02353: Cyclopropane-fatty-acyl-phospholipid synthase ];[AT4G33120, coclaurine N-methyltransferase, putative, similar to coclaurine N-methyltransferase (Coptis japonica) GI:16754879 ]	1.16454	1.31029
265991_at	AT2G24120	DNA-directed RNA polymerase, chloroplast (RPOPT), identical to SP:O24600 DNA-directed RNA polymerase, chloroplast precursor (EC 2.7.7.6) {Arabidopsis thaliana}	1.16415	1.02813
266338_at	AT2G32400	glutamate receptor family protein (GLR3.7) (GLR5), identical to Glr5 (Arabidopsis thaliana) gi:6644388:gb:AAF21042; plant glutamate receptor family, PMID:11379626	1.16232	1.02431
250470_at	AT5G10160	beta-hydroxyacyl-ACP dehydratase, putative, similar to beta-hydroxyacyl-ACP dehydratase from Toxoplasma gondii (GI:3850997); contains Pfam profile PF01377 Thioester dehydratase	1.16083	1.10697
251008_at	AT5G02710	expressed protein, contains Pfam PF03692: Uncharacterised protein family (UPF0153)	1.15746	1.46095
254388_at	AT4G21860	methionine sulfoxide reductase domain-containing protein / SeIR domain-containing protein, low similarity to pilin-like transcription factor (Homo sapiens) GI:5059062, SP:P14930 Peptide methionine sulfoxide reductase msrA/msrB (EC 1.8.4.6) {Neisseria gonorrhoeae}; contains Pfam profile PF01641: SelR domain	1.15643	1.55069
263796_at	AT2G24540	kelch repeat-containing F-box family protein, similar to SKP1 interacting partner 4 (Arabidopsis thaliana) GI:10716953; contains Pfam profiles PF01344: Kelch motif, PF00646: F-box domain	1.15203	1.90853
246636_at	AT5G34850	calcineurin-like phosphoesterase family protein, contains Pfam profile: PF00149 calcineurin-like phosphoesterase	1.15052	1.64358
257756_at	AT3G18680	aspartate/glutamate/uridylate kinase family protein, similar to UMP-kinase GB:CAB38122 gi:4468612 from (Lactococcus lactis) ; contains Pfam profile PF00696: Amino acid kinase family	1.14888	1.24553
266636_at	AT2G35370	glycine cleavage system H protein 1, mitochondrial (GDCSH) (GCDH), identical to SP:P25855 Glycine cleavage system H protein 1, mitochondrial precursor {Arabidopsis thaliana}	1.14702	1.1852
246901_at	AT5G25630	pentatricopeptide (PPR) repeat-containing protein, contains Pfam profile PF01535: PPR repeat	1.14617	1.31408
262468_at	AT1G50200	aminoacyl-tRNA synthetase family protein, contains Pfam profiles: PF01411 tRNA synthetases class II (A), PF02272 DHHA1 domain	1.1455	1.20598
256792_at	AT3G22150	pentatricopeptide (PPR) repeat-containing protein, contains INTERPRO:IPR002885 PPR repeats	1.14522	1.96241
262911_s_at	AT1G59860;AT1G07400	[AT1G59860, 17.6 kDa class I heat shock protein (HSP17.6A-CI), similar to 17.5 kDa class I heat shock protein SP:P04793 from (Glycine max) ];[AT1G07400, 17.8 kDa class I heat shock protein (HSP17.8-CI), similar to 17.5 kDa class I heat shock protein SP:P04793 from (Glycine max); contains Pfam PF00011: Hsp20/alpha crystallin family ]	1.14463	3.72189
260127_at	AT1G36320	expressed protein, similar to hypothetical protein GB:CAB37532 from (Arabidopsis thaliana),	1.14349	1.44758
263014_at	AT1G23400	expressed protein	1.14283	1.62198
248382_at	AT5G51890	similar to peroxidase 64 (PER64) (P64) (PRXR4) [Arabidopsis thaliana] (TAIR:At5g42180.1); similar to cationic peroxidase [Zinnia elegans] (GB:BAD93164.1); contains InterPro domain Haem peroxidase (InterPro:IPR002016); contains InterPro domain Plant peroxidase (InterPro:IPR000823)	1.14078	1.94027
248205_at	AT5G54300	expressed protein, contains similarity to cotton fiber expressed protein 1 (Gossypium hirsutum) gi:3264828:gb:AAC33276	1.14014	1.76811
255622_at	AT4G01070	the glycosyltransferase (UGT72B1) is involved in metabolizing xenobiotica (chloroaniline and chlorophenole). Comparison between wild type and knock-out mutant demonstrates the central role of this gene for metabolizing chloroaniline but significantly less for chlorophenole. The glucosyltransferase preferred UDP-xylose over UDP-glucose indicating its (additional) functioning as a xylosyltransferas…	1.13992	1.20004
248045_at	AT5G56030	heat shock protein 81-2 (HSP81-2), nearly identical to SP:P55737 Heat shock protein 81-2 (HSP81-2) {Arabidopsis thaliana}	1.13774	1.20646
248377_at	AT5G51720	expressed protein	1.13484	1.59952
251011_at	AT5G02560	histone H2A, putative, similar to histone H2A from Pisum sativum SP:P25470, Zea mays SP:P40280, Petroselinum crispum SP:P19177; contains Pfam profile PF00125 Core histone H2A/H2B/H3/H4	1.13469	1.61244
245803_at	AT1G47128	cysteine proteinase (RD21A) / thiol protease, identical to SP:P43297 Cysteine proteinase RD21A precursor (EC 3.4.22.-) {Arabidopsis thaliana}, thiol protease RD21A SP:P43297 from (Arabidopsis thaliana)	1.13069	1.43513
254098_at	AT4G25100	superoxide dismutase (Fe), chloroplast (SODB) / iron superoxide dismutase (FSD1), identical to Fe-superoxide dismutase (Arabidopsis thaliana) gi:166700:gb:AAA32791; supported by cDNA, Ceres:32935	1.12517	1.62863
257713_at	AT3G27380	succinate dehydrogenase, iron-sulphur subunit, mitochondrial (SDH2-1), nearly identical to mitochondrial succinate dehydrogenase iron-sulphur subunit (sdh2-1) (gi:12049598) from Arabidopsis thaliana	1.12479	1.68139
263488_at	AT2G31840	expressed protein	1.12429	1.41072
262796_at	AT1G20850	cysteine endopeptidase, papain-type (XCP2), identical to papain-type cysteine endopeptidase XCP2 GI:6708183 from (Arabidopsis thaliana)	1.1236	1.48459
264638_at	AT1G65480	flowering locus T protein (FT), identical to SP:Q9SXZ2 FLOWERING LOCUS T protein {Arabidopsis thaliana}; contains Pfam profile PF01161: Phosphatidylethanolamine-binding protein	1.12311	1.88293
247488_at	AT5G61820	expressed protein, MtN19, Medicago truncatula, EMBL:MTY15367	1.1227	1.42035
255298_at	AT4G04840	methionine sulfoxide reductase domain-containing protein / SeIR domain-containing protein, low similarity to pilin-like transcription factor (Homo sapiens) GI:5059062; contains Pfam profile PF01641: SelR domain	1.1208	1.7233
256076_at	AT1G18060	expressed protein	1.11966	1.4824
253022_at	AT4G38060	expressed protein	1.11955	1.49017
258023_at	AT3G19450	cinnamyl-alcohol dehydrogenase (CAD), identical to SP:P48523 Cinnamyl-alcohol dehydrogenase (EC 1.1.1.195) (CAD) (Arabidopsis thaliana)	1.11916	1.0996
251119_at	AT3G63510	nitrogen regulation family protein, contains Pfam domain PF01207: Dihydrouridine synthase (Dus); similar to (SP:P45672) NIFR3-like protein (SP:P45672) (Azospirillum brasilense)	1.11813	2.15913
253840_at	AT4G27780	acyl-CoA binding protein 2 (ACBP2), identical to acyl-CoA binding protein 2 (Arabidopsis thaliana) gi:12039034:gb:AAG46057	1.11723	1.112
245150_at	AT2G47590	photolyase/blue light photoreceptor (PHR2), identical to photolyase/blue light photoreceptor PHR2 (Arabidopsis thaliana) GI:3319288; contains Pfam domain, PF00875: deoxyribodipyrimidine photolyase	1.11678	1.29982
248235_at	AT5G53860	expressed protein	1.11633	1.19542
246654_s_at	AT5G35220;AT5G35210	[AT5G35220, peptidase M50 family protein / sterol-regulatory element binding protein (SREBP) site 2 protease family protein, contains PFam PF02163: sterol-regulatory element binding protein (SREBP) site 2 protease ];[AT5G35210, peptidase M50 family protein / sterol-regulatory element binding protein (SREBP) site 2 protease family protein, contains PFam PF02163: sterol-regulatory element binding p…	1.1161	1.12517
261443_at	AT1G28480	glutaredoxin family protein, contains INTERPRO Domain IPR002109, Glutaredoxin (thioltransferase)	1.11589	2.00301
247282_at	AT5G64240	latex-abundant family protein (AMC3) / caspase family protein, contains similarity to latex-abundant protein (Hevea brasiliensis) gb:AAD13216; contains Pfam profile PF00656: ICE-like protease (caspase) p20 domain	1.11521	1.6384
256425_at	AT1G33560	disease resistance protein (CC-NBS-LRR class), putative, domain signature CC-NBS-LRR exists, suggestive of a disease resistance protein.	1.11338	1.31855
260878_at	AT1G21450	scarecrow-like transcription factor 1 (SCL1), identical to scarecrow-like 1 GB:AAF21043 GI:6644390 from (Arabidopsis thaliana)	1.11179	1.39272
262637_at	AT1G06640	2-oxoglutarate-dependent dioxygenase, putative, similar to 2A6 (GI:599622) and tomato ethylene synthesis regulatory protein E8 (SP:P10967); contains Pfam profile: PF00671 Iron/Ascorbate oxidoreductase family	1.10996	1.63517
253052_at	AT4G37310	cytochrome P450, putative	1.10951	1.686
264748_at	AT1G70070	DEAD/DEAH box helicase, putative, similar to SP:P35207 Antiviral protein SKI2 {Saccharomyces cerevisiae}; contains Pfam profiles PF00270: DEAD/DEAH box helicase, PF00271: Helicase conserved C-terminal domain	1.10906	1.23732
258055_at	AT3G16250	ferredoxin-related, contains Pfam profile: PF00111 2Fe-2S iron-sulfur cluster binding domains	1.10582	1.09927
267196_at	AT2G30950	FtsH protease (VAR2), identical to zinc dependent protease VAR2 GI:7650138 from (Arabidopsis thaliana)	1.10502	1.61699
267640_at	AT2G32950	COP1 regulatory protein, photomorphogenesis repressor; identical to COP1 regulatory protein/FUSCA protein FUS1 GI:402685 SP:P43254	1.10474	1.04958
248115_at	AT5G54870	expressed protein, strong similarity to unknown protein (pir::T04825)	1.10449	1.40133
260205_at	AT1G70700	expressed protein	1.1029	1.45346
245249_at	AT4G16760	acyl-CoA oxidase (ACX1), identical to acyl-CoA oxidase (Arabidopsis thaliana) GI:3044214	1.0959	1.31939
250865_at	AT5G03900	expressed protein, predicted protein, Synechocystis sp., PIR:S74969	1.0911	1.11434
247826_at	AT5G58480	glycosyl hydrolase family 17 protein, similar to elicitor inducible chitinase Nt-SubE76 GI:11071974 from (Nicotiana tabacum)	1.08863	1.14631
249810_at	AT5G23920	expressed protein	1.08636	1.01769
256772_at	AT3G13750	beta-galactosidase, putative / lactase, putative, similar to beta-galactosidase precursor SP:P48980 from (Lycopersicon esculentum)	1.08607	2.08775
254854_at	AT4G12130	similar to GA20785-PA [Drosophila pseudoobscura] (GB:EAL28126.1); contains InterPro domain Glycine cleavage T protein (aminomethyl transferase) (InterPro:IPR006222)	1.08425	1.19607
264069_at	AT2G28000	RuBisCO subunit binding-protein alpha subunit, chloroplast / 60 kDa chaperonin alpha subunit / CPN-60 alpha, identical to SWISS-PROT:P21238- RuBisCO subunit binding-protein alpha subunit, chloroplast precursor (60 kDa chaperonin alpha subunit, CPN-60 alpha) (Arabidopsis thaliana)	1.07999	1.01103
266581_at	AT2G46140	late embryogenesis abundant protein, putative / LEA protein, putative, similar to SP:P46518 Late embryogenesis abundant protein Lea14-A {Gossypium hirsutum}; contains Pfam profile PF03168: Late embryogenesis abundant protein	1.07978	1.49946
246954_at	AT5G04830	expressed protein	1.0792	1.15888
264580_at	AT1G05340	expressed protein	1.07807	2.47295
261150_at	AT1G19640	S-adenosyl-L-methionine:jasmonic acid carboxyl methyltransferase (JMT), nearly identical to gi:13676829	1.07802	1.0129
249658_s_at	AT5G36790;AT5G36700	[AT5G36790, phosphoglycolate phosphatase, putative, similar to phosphoglycolate phosphatase precursor (Chlamydomonas reinhardtii) GI:15982558; contains InterPro accession IPR005834: Haloacid dehalogenase-like hydrolase ];[AT5G36700, phosphoglycolate phosphatase, putative, similar to phosphoglycolate phosphatase precursor (Chlamydomonas reinhardtii) GI:15982558; contains InterPro accession IPR0058…	1.0779	1.35321
261319_at	AT1G53090	WD-40 repeat family protein / phytochrome A-related, contains 7 WD-40 repeats (PF00400) (1 below cutoff); similar to phytochrome A supressor spa1 (GI:4809171) (Arabidopsis thaliana)	1.07621	1.08454
260491_at	AT1G51440	lipase class 3 family protein, similar to DEFECTIVE IN ANTHER DEHISCENCE1 (Arabidopsis thaliana) GI:16215706, lipase (Dianthus caryophyllus) GI:4103627; contains Pfam profile PF01764: Lipase	1.07251	1.18572
255230_at	AT4G05390	ferredoxin--NADP(+) reductase, putative / adrenodoxin reductase, putative, strong similarity to SP:P41345 Ferredoxin--NADP reductase, root isozyme, chloroplast precursor (EC 1.18.1.2) (FNR) {Oryza sativa}, ferredoxin-NADP reductase precursor (Zea mays) GI:500751	1.07164	1.16612
256440_at	AT3G10970	haloacid dehalogenase-like hydrolase family protein, low similarity to genetic modifier (Zea mays) GI:10444400; contains InterPro accession IPR005834: Haloacid dehalogenase-like hydrolase	1.06932	1.31024
260706_at	AT1G32350	alternative oxidase, putative, similar to Alternative oxidase 1a, mitochondrial precursor from Arabidopsis thaliana (SP:Q39219), alternative oxidase 2, mitochondrial precursor from Nicotiana tabacum (SP:Q40578); contains Pfam profile PF01786 Alternative oxidase	1.06828	3.20561
249827_at	AT5G23330	riboflavin biosynthesis protein-related, contains weak similarity to Riboflavin biosynthesis protein ribF. (Swiss-Prot:P08391) (Escherichia coli O157:H7)	1.06778	1.17089
255088_at	AT4G09350	DNAJ heat shock N-terminal domain-containing protein, similar to SP:Q45552 Chaperone protein dnaJ {Bacillus stearothermophilus}; contains Pfam profile PF00226: DnaJ domain	1.06673	1.20248
262882_at	AT1G64900	cytochrome P450, putative, similar to cytochrome p450 GI:438240 from (Solanum melongena)	1.06067	1.40709
264146_at	AT1G02205	CER1 protein, identical to maize gl1 homolog (glossy1 locus) GI:1209703 and CER1 GI:1199467 from (Arabidopsis thaliana)	1.05723	1.82805
260793_at	AT1G06190	expressed protein	1.05616	1.07206
249404_at	AT5G40160	ankyrin repeat family protein (EMB506), identical to ankyrin repeat protein EMB506 (Arabidopsis thaliana) GI:5911312; contains ankyrin repeats, Pfam:PF00023	1.05426	1.46834
259038_at	AT3G09210	KOW domain-containing transcription factor family protein, ; est match	1.05286	1.53497
248952_at	AT5G45410	expressed protein, similar to unknown protein (pir::T05524)	1.05286	1.2485
261569_at	AT1G01060	myb family transcription factor, contains Pfam profile: PF00249 myb-like DNA-binding domain; identical to cDNA LATE ELONGATED HYPOCOTYL MYB transcription factor GI:3281845	1.04856	1.69494
249002_at	AT5G44520	ribose 5-phosphate isomerase-related, low similarity to SP:P47968 Ribose 5-phosphate isomerase (EC 5.3.1.6) (Phosphoriboisomerase) {Mus musculus}	1.04833	1.92565
256341_at	AT1G72040	deoxynucleoside kinase family, contains Pfam profile: PF01712 deoxynucleoside kinase	1.04584	1.07793
253589_at	AT4G30825	pentatricopeptide (PPR) repeat-containing protein, contains Pfam profile PF01535: PPR repeat	1.04284	1.12542
257966_at	AT3G19800	expressed protein	1.04027	1.99841
257949_at	AT3G21750	UDP-glucoronosyl/UDP-glucosyl transferase family protein, contains Pfam profile: PF00201 UDP-glucoronosyl and UDP-glucosyl transferase	1.03916	1.21024
254484_at	no_match	no_match	1.03816	1.29252
254016_at	AT4G26150	zinc finger (GATA type) family protein, Arabidopsis thaliana mRNA for GATA transcription factor 3, PID:e1254739	1.0375	1.6229
262615_at	AT1G13950	eukaryotic translation initiation factor 5A-1 / eIF-5A 1, identical to SP:Q9XI91 Eukaryotic translation initiation factor 5A-1 (eIF-5A 1) {Arabidopsis thaliana}	1.03439	1.42757
253263_at	AT4G34000	ABA-responsive element-binding protein / abscisic acid responsive elements-binding factor (ABRE) / ABA-responsive elements-binding factor (ABF3), identical to abscisic acid responsive elements-binding factor (ABF3) GI:6739280 from (Arabidopsis thaliana); identical to cDNA abscisic acid responsive elements-binding factor (ABRE) mRNA, complete cds GI:6739279	1.03178	1.09912
253545_at	AT4G31310	avirulence-responsive protein-related / avirulence induced gene (AIG) protein-related, similar to SP:P54121 AIG2 protein {Arabidopsis thaliana}	1.03051	1.33103
246225_at	AT4G36910	CBS domain-containing protein, contains Pfam profile PF00571: CBS domain	1.03027	1.66714
253281_at	AT4G34138	UDP-glucoronosyl/UDP-glucosyl transferase family protein, contains Pfam profile: PF00201 UDP-glucoronosyl and UDP-glucosyl transferase	1.02887	2.06419
258573_at	AT3G04260	SAP domain-containing protein, contains Pfam domain PF02037: SAP domain	1.02883	1.18853
261139_at	AT1G19700	homeobox-leucine zipper family protein, similar to BEL1-like homeodomain 1 (GI:13877517) (Arabidopsis thaliana); similar to homeodomain protein GI:7239157 from (Malus domestica); contains weak hit to Pfam profile PF00046: Homeobox domain	1.02606	1.40018
250442_at	AT5G10490	similar to mechanosensitive ion channel domain-containing protein / MS ion channel domain-containing protein [Arabidopsis thaliana] (TAIR:At1g58200.2); similar to mechanosensitive ion channel domain-containing protein / MS ion channel domain-containing protein [Arabidopsis thaliana] (TAIR:At1g58200.1); similar to unknown [Lycopersicon esculentum] (GB:AAK84478.1); contains InterPro domain Mechanos…	1.02597	1.36462
262878_at	AT1G64770	expressed protein	1.02308	1.13555
245716_at	AT5G08740	pyridine nucleotide-disulphide oxidoreductase family protein, similar to DhnA (Synechococcus sp. PCC 7942) GI:15620546; contains Pfam profile PF00070: Pyridine nucleotide-disulphide oxidoreductase	1.02268	1.35148
259633_at	AT1G56500	haloacid dehalogenase-like hydrolase family protein, low similarity to SP:P95649 CbbY protein {Rhodobacter sphaeroides}; contains InterPro accession IPR005834: Haloacid dehalogenase-like hydrolase	1.02249	1.29199
266757_at	AT2G46940	expressed protein	1.01575	1.30373
262316_at	AT2G48120	pale cress protein (PAC), identical to PAC (Arabidopsis thaliana) gi:1483213:emb:CAA65334	1.01575	1.24351
254099_at	AT4G25130	peptide methionine sulfoxide reductase, putative, strong similarity to SP:P54151 Peptide methionine sulfoxide reductase (EC 1.8.4.6) {Brassica napus}; contains Pfam profile PF01625: Peptide methionine sulfoxide reductase	1.00994	1.46115
253295_at	AT4G33760	tRNA synthetase class II (D, K and N) family protein, similar to SP:P36419 Aspartyl-tRNA synthetase (EC 6.1.1.12) (Aspartate--tRNA ligase) (AspRS) {Thermus thermophilus}; contains Pfam profile PF00152: tRNA synthetases class II (D, K and N)	1.0099	1.39005
265118_at	AT1G62660	beta-fructosidase (BFRUCT3) / beta-fructofuranosidase / invertase, vacuolar, identical to beta-fructosidase GB:CAA67560 GI:1429209 (Arabidopsis thaliana); supported by full-length cDNA GI:14517549; identical to cDNA Beta-fructosidase GI:3115854	1.00043	1.1246
253009_at	AT4G37930	glycine hydroxymethyltransferase / serine hydroxymethyltransferase / serine/threonine aldolase (SHM1), identical to serine hydroxymethyl transferase (Arabidopsis thaliana) GI:6899945	0.999544	1.22934
254966_at	AT4G11110	WD-40 repeat family protein / phytochrome A-related, contains 7 WD-40 repeats (PF00400); similar to phytochrome A supressor spa1 (GI:4809171) (Arabidopsis thaliana); contains non-consensus (GC) donor splice sites at introns 4 and 6	0.993717	1.11665
245426_at	AT4G17540	expressed protein	0.99239	1.43302
250045_at	AT5G17700	MATE efflux family protein, similar to ripening regulated protein DDTFR18 (Lycopersicon esculentum) GI:12231296; contains Pfam profile PF01554: Uncharacterized membrane protein family	0.985727	1.19076
247766_at	AT5G58870	encodes an FtsH protease that is localized to the chloroplast	0.970591	1.09756
Probeset	Locus identifier	Description	WT 0vs24	NL 0vs24
264511_at	AT1G09350	galactinol synthase, putative, contains Pfam profile: PF01501 glycosyl transferase family 8	0.0155797	0.0190027
252102_at	AT3G50970	dehydrin xero2 (XERO2) / low-temperature-induced protein LTI30 (LTI30), identical to dehydrin Xero 2 (Low-temperature-induced protein LTI30) (Arabidopsis thaliana) SWISS-PROT:P42758	0.0156808	0.0409103
256631_at	AT3G28320	expressed protein, similar to At14a (GI:11994571 and GI:11994573) (Arabidopsis thaliana)	0.0165102	0.0455319
248683_at	AT5G48490	protease inhibitor/seed storage/lipid transfer protein (LTP) family protein, contains Pfam protease inhibitor/seed storage/LTP family domain PF00234	0.0209054	0.0210392
247478_at	AT5G62360	invertase/pectin methylesterase inhibitor family protein, similar to pectinesterase from Arabidosis thaliana SP:Q42534, Lycopersicon esculentum SP:Q43143; contains Pfam profile PF04043: Plant invertase/pectin methylesterase inhibitor	0.0209415	0.0208022
256602_at	AT3G28310	expressed protein, similar to At14a (TIGR_Ath1:At3g28290, TIGR_Ath1:At3g28300) (Arabidopsis thaliana)	0.0328646	0.0699828
267461_at	AT2G33830	dormancy/auxin associated family protein, contains Pfam profile: PF05564 dormancy/auxin associated protein	0.0346964	0.038007
260221_at	AT1G74670	gibberellin-responsive protein, putative, similar to SP:P46690 Gibberellin-regulated protein 4 precursor {Arabidopsis thaliana} GASA4; contains Pfam profile PF02704: Gibberellin regulated protein	0.0384728	0.047414
249174_at	AT5G42900	expressed protein, similar to unknown protein (pir::T05226)	0.0444557	0.0558649
254564_at	AT4G19170	9-cis-epoxycarotenoid dioxygenase, putative / neoxanthin cleavage enzyme, putative / carotenoid cleavage dioxygenase, putative, similar to 9-cis-epoxycarotenoid dioxygenase (Phaseolus vulgaris)(GI:6715257); neoxanthin cleavage enzyme, Lycopersicon esculentum, PATX:E325797	0.0464203	0.292534
247754_at	AT5G59080	expressed protein	0.0468242	0.0770544
247540_at	AT5G61590	encodes a member of the ERF (ethylene response factor) subfamily B-3 of ERF/AP2 transcription factor family. The protein contains one AP2 domain. There are 18 members in this subfamily including ATERF-1, ATERF-2, AND ATERF-5.	0.0472639	0.150613
255822_at	AT2G40610	expansin, putative (EXP8), similar to expansin 2 GI:7025493 from (Zinnia elegans); alpha-expansin gene family, PMID:11641069	0.0476157	0.123166
265481_at	AT2G15960	expressed protein	0.048055	0.107807
266656_at	AT2G25900	zinc finger (CCCH-type) family protein, contains Pfam domain, PF00642: Zinc finger C-x8-C-x5-C-x3-H type (and similar)	0.0554748	0.153418
267209_at	AT2G30930	expressed protein	0.0560235	0.0538319
251793_at	AT3G55580	regulator of chromosome condensation (RCC1) family protein, UVB-resistance protein UVR8, Arabidopsis thaliana, EMBL:AF130441; contains Pfam PF00415: Regulator of chromosome condensation (RCC1) domain	0.0569949	0.0828409
258468_at	AT3G06070	expressed protein	0.0620837	0.163916
258239_at	AT3G27690	chlorophyll A-B binding protein (LHCB2:4), nearly identical to Lhcb2 protein (Arabidopsis thaliana) GI:4741950; similar to chlorophyll A-B binding protein 151 precursor (LHCP) GB:P27518 from (Gossypium hirsutum); contains Pfam PF00504: Chlorophyll A-B binding protein	0.0688532	0.0797536
252563_at	AT3G45970	expansin family protein (EXPL1), similar to cim1 induced allergen, Glycine max, EMBL:U03860; expansin-like gene, PMID:11641069, www.bio.psu.edu/expansins	0.0690044	0.140654
262947_at	AT1G75750	gibberellin-regulated protein 1 (GASA1) / gibberellin-responsive protein 1, identical to SP:P46689 Gibberellin-regulated protein 1 precursor {Arabidopsis thaliana}; supporting cDNA gi:887938:gb:U11766.1:ATU11766	0.0693419	0.142366
265478_at	AT2G15890	expressed protein	0.0712247	0.163326
251673_at	AT3G57240	similar to glycosyl hydrolase family 17 protein [Arabidopsis thaliana] (TAIR:At3g57260.1); similar to beta-1,3-glucanase (GB:AAA32756.1); contains InterPro domain Glycoside hydrolase, family 17 (InterPro:IPR000490)	0.0713132	0.0305488
258225_at	AT3G15630	expressed protein	0.0751895	0.191785
254075_at	AT4G25470	encodes a member of the DREB subfamily A-1 of ERF/AP2 transcription factor family (CBF2). The protein contains one AP2 domain. There are six members in this subfamily, including CBF1, CBF2, and CBF3. This gene is involved in response to low temperature and abscisic acid.	0.0761374	0.0805509
259790_s_at	AT1G29430;AT5G27780	[AT1G29430, auxin-responsive family protein, similar to auxin-induced protein 10a 6B {SP:P33083) (Glycine max) ];[AT5G27780, auxin-responsive family protein, similar to Auxin-induced protein 10A5 (SP:P33079) (Glycine max) ]	0.078786	0.149155
266215_at	AT2G06850	xyloglucan:xyloglucosyl transferase / xyloglucan endotransglycosylase / endo-xyloglucan transferase (EXT) (EXGT-A1), identical to endo-xyloglucan transferase (ext) GI:469484 and endoxyloglucan transferase (EXGT-A1) GI:5533309 from (Arabidopsis thaliana)	0.078934	0.0520193
249073_at	AT5G44020	acid phosphatase class B family protein, similar to SP:P15490 STEM 28 kDa glycoprotein precursor (Vegetative storage protein A) {Glycine max}, acid phosphatase (Glycine max) GI:3341443; contains Pfam profile PF03767: HAD superfamily (subfamily IIIB) phosphatase	0.0801678	0.0773331
260266_at	AT1G68520	zinc finger (B-box type) family protein, contains Pfam profile: PF00643 B-box zinc finger	0.0811453	0.0979554
252965_at	AT4G38860	auxin-responsive protein, putative, auxin-induced protein 10A, Glycine max., PIR2:JQ1099	0.0817014	0.119236
246238_at	AT4G36670	mannitol transporter, putative, similar to mannitol transporter (Apium graveolens var. dulce) GI:12004316; contains Pfam profile PF00083: major facilitator superfamily protein	0.0826781	0.187195
247585_at	AT5G60680	expressed protein, contains Pfam profile PF04520: Protein of unknown function, DUF584	0.0828548	0.297503
251017_at	AT5G02760	protein phosphatase 2C family protein / PP2C family protein, similar to Ser/Thr protein phosphatase 2C (PP2C6) (GI:15020818) (Arabidopsis thaliana); similar to protein phosphatase 2C (GI:3608412) (Mesembryanthemum crystallinum); contains Pfam PF00481 : Protein phosphatase 2C domain	0.0850509	0.0712105
256376_s_at	AT1G66690;AT1G66700	[AT1G66690, S-adenosyl-L-methionine:carboxyl methyltransferase family protein, similar to defense-related protein cjs1 (Brassica carinata)(GI:14009292)(Mol Plant Pathol (2001) 2(3):159-169) ];[AT1G66700, S-adenosyl-L-methionine:carboxyl methyltransferase family protein, similar to defense-related protein cjs1 (Brassica carinata)(GI:14009292)(Mol Plant Pathol (2001) 2(3):159-169) ]	0.0863074	0.0770791
251036_at	AT5G02160	expressed protein	0.0867772	0.308069
247921_at	AT5G57660	zinc finger (B-box type) family protein, contains Pfam domain, PF00643: B-box zinc finger	0.0869855	0.173924
250670_at	AT5G06860	polygalacturonase inhibiting protein 1 (PGIP1), identical to polygalacturonase inhibiting protein 1 (PGIP1) (Arabidopsis thaliana) gi:7800199:gb:AAF69827; contains leucine rich-repeat (LRR) domains Pfam:PF00560, INTERPRO:IPR001611	0.0876052	0.18155
251221_at	AT3G62550	universal stress protein (USP) family protein, similar to ER6 protein (Lycopersicon esculentum) GI:5669654; contains Pfam profile PF00582: universal stress protein family	0.0914238	0.173902
264195_at	AT1G22690	gibberellin-responsive protein, putative, similar to SP:P46688 Gibberellin-regulated protein 2 precursor {Arabidopsis thaliana}; contains Pfam profile PF02704: Gibberellin regulated protein	0.0923108	0.196254
253722_at	AT4G29190	zinc finger (CCCH-type) family protein, contains Pfam domain, PF00642: Zinc finger C-x8-C-x5-C-x3-H type (and similar)	0.0950303	0.138069
250665_at	AT5G06980	expressed protein	0.0959811	0.245572
245668_at	AT1G28330	dormancy-associated protein, putative (DRM1), identical to dormancy-associated protein (Arabidopsis thaliana) GI:2995990; similar to dormancy-associated protein GI:2605887 from (Pisum sativum); contains Pfam profile PF05564: Dormancy/auxin associated protein	0.0993448	0.263166
247878_at	AT5G57760	expressed protein	0.100625	0.0766328
265342_at	AT2G18300	basic helix-loop-helix (bHLH) family protein, contains Pfam profile: PF00010 helix-loop-helix DNA-binding domain ;supported by cDNA gi:20127067:gb:AF488597.1:	0.103755	0.110756
259803_at	AT1G72150	SEC14 cytosolic factor family protein / phosphoglyceride transfer family protein, similar to SEC14-like protein 2 (Alpha-tocopherol associated protein) (TAP) (bTAP) (Fragment) (SP:P58875) {Bos taurus}; similar to GI:807956 from (Saccharomyces cerevisiae); contains Pfam PF00650 : CRAL/TRIO domain; contains Pfam PF03765 : CRAL/TRIO, N-terminus	0.103864	0.181092
255255_at	AT4G05070	expressed protein	0.10551	0.315816
262399_at	AT1G49500	expressed protein	0.105728	0.298632
254818_at	AT4G12470	protease inhibitor/seed storage/lipid transfer protein (LTP) family protein, similar to pEARLI 1 (Accession No. L43080): an Arabidopsis member of a conserved gene family (PGF95-099), Plant Physiol. 109 (4), 1497 (1995); contains Pfam protease inhibitor/seed storage/LTP family domain PF00234	0.10936	0.0493542
261226_at	AT1G20190	expansin, putative (EXP11), similar to GB:U30460 from (Cucumis sativus); alpha-expansin gene family, PMID:11641069	0.110326	0.123462
257206_at	AT3G16530	legume lectin family protein, contains Pfam domain, PF00139: Legume lectins beta domain	0.111029	0.381974
265724_at	AT2G32100	ovate protein-related, contains TIGRFAM TIGR01568 : uncharacterized plant-specific domain TIGR01568	0.113035	0.104811
258993_at	AT3G08940	chlorophyll A-B binding protein (LHCB4.2), contains Pfam profile: PF00504 chlorophyll A-B binding protein; identical to Lhcb4.2 protein GB:AAD28774 (Arabidopsis thaliana)	0.117807	0.209282
253423_at	AT4G32280	auxin-responsive AUX/IAA family protein, contains Pfam profile: PF02309: AUX/IAA family	0.119446	0.124926
263207_at	AT1G10550	xyloglucan:xyloglucosyl transferase, putative / xyloglucan endotransglycosylase, putative / endo-xyloglucan transferase, putative, similar to endoxyloglucan transferase related protein EXGT-A3 GI:2154609 from (Arabidopsis thaliana)	0.12234	0.263482
259841_at	AT1G52200	expressed protein, similar to PGPS/D12 (Petunia x hybrida) GI:4105794; contains Pfam profile PF04749: Protein of unknown function, DUF614	0.122609	0.220523
266123_at	AT2G45180	protease inhibitor/seed storage/lipid transfer protein (LTP) family protein, similar to 14 kDa polypeptide (Catharanthus roseus) GI:407410; contains Pfam protease inhibitor/seed storage/LTP family domain PF00234	0.123131	0.125111
258434_at	AT3G16770	Encodes a member of the ERF (ethylene response factor) subfamily B-2 of ERF/AP2 transcription factor family (RAP2.3). The protein contains one AP2 domain. There are 5 members in this subfamily including RAP2.2 AND RAP2.12.	0.12424	0.250519
258939_at	AT3G10020	expressed protein	0.125674	0.421473
260037_at	AT1G68840	DNA-binding protein RAV2 (RAV2) / AP2 domain-containing protein RAP2.8, identical to RAV2 GI:3868859 from (Arabidopsis thaliana), AP2 domain containing protein RAP2.8 (Arabidopsis thaliana) GI:2281641; contains Pfam profile: PF00847 AP2-domain	0.126316	0.270198
261318_at	AT1G53035	expressed protein	0.129691	0.088996
259364_at	AT1G13260	DNA-binding protein RAV1 (RAV1), identical to SP:Q9ZWM9 DNA-binding protein RAV1 {Arabidopsis thaliana}, RAV1 GI:3868857 from (Arabidopsis thaliana)	0.134097	0.200384
259789_at	AT1G29395	stress-responsive protein, putative, similar to cold acclimation WCOR413-like protein gamma form (Hordeum vulgare) gi:18449100:gb:AAL69988; similar to stress-regulated protein SAP1 (Xerophyta viscosa) gi:21360378:gb:AAM47505	0.134679	0.123932
251196_at	AT3G62950	glutaredoxin family protein, contains INTERPRO Domain IPR002109, Glutaredoxin (thioltransferase)	0.137108	0.307259
247903_at	AT5G57340	expressed protein	0.138641	0.238274
259417_at	AT1G02340	long hypocotyl in far-red 1 (HFR1) / reduced phytochrome signaling (REP1) / basic helix-loop-helix FBI1 protein (FBI1) / reduced sensitivity to far-red light (RSF1) / bHLH protein 26 (BHLH026) (BHLH26), identical to SP:Q9FE22 Long hypocotyl in far-red 1 (bHLH-like protein HFR1) (Reduced phytochrome signaling) (Basic helix-loop-helix FBI1 protein) (Reduced sensitivity to far-red light) (Arabidopsi…	0.140301	0.275654
256225_at	AT1G56220	dormancy/auxin associated family protein, similar to Auxin-repressed 12.5 kDa protein (Swiss-Prot:Q05349) (Fragaria ananassa); similar to auxin-repressed protein (GI:927034) (Fragaria x ananassa); similar to dormancy-associated protein (GI:2605887) (Pisum sativum)	0.142178	0.205656
246550_at	AT5G14920	gibberellin-regulated family protein, similar to SP:P46689 Gibberellin-regulated protein 1 precursor {Arabidopsis thaliana}; contains Pfam profile PF02704: Gibberellin regulated protein	0.142582	0.0603607
255331_at	AT4G04330	expressed protein	0.142748	0.197461
246011_at	AT5G08330	TCP family transcription factor, putative, similar to PCF1 (GI:2580438) and PCF2 ((GI:2580440) Oryza sativa) ; auxin-induced basic helix-loop-helix transcription factor, Gossypium hirsutum, EMBL:AF165924	0.142984	0.136325
266746_s_at	AT2G02930;AT4G02520	[AT2G02930, glutathione S-transferase, putative ];[AT4G02520, glutathione S-transferase, putative ]	0.144463	0.176676
246922_at	AT5G25110	CBL-interacting protein kinase 25 (CIPK25), identical to CBL-interacting protein kinase 25 (Arabidopsis thaliana) gi:17646697:gb:AAL41008	0.144788	0.14502
253421_at	AT4G32340	expressed protein	0.144851	0.284619
261745_at	AT1G08500	plastocyanin-like domain-containing protein	0.146328	0.177773
255652_at	AT4G00950	expressed protein	0.149755	0.137316
261825_at	AT1G11545	xyloglucan:xyloglucosyl transferase, putative / xyloglucan endotransglycosylase, putative / endo-xyloglucan transferase, putative, similar to endo-xyloglucan transferase GI:2244732 from (Gossypium hirsutum)	0.150498	0.0958728
250327_at	AT5G12050	expressed protein	0.150641	0.15733
252374_at	AT3G48100	two-component responsive regulator / response regulator 5 (ARR5) / response reactor 2 (RR2), identical to responce reactor2 (AtRR2) (Arabidopsis thaliana) GI:3273198, response regulator 5 (ARR5) (Arabidopsis thaliana) GI:3953599; contains Pfam profile: PF00072 response regulator receiver domain	0.152029	0.155099
250936_at	AT5G03120	expressed protein	0.152554	0.11023
263688_at	AT1G26920	expressed protein, Location of EST 228A16T7A, gb:N65686	0.154923	0.237555
250012_x_at	AT5G18060	auxin-responsive protein, putative, similar to auxin-inducible SAUR (Small Auxin Up RNAs) GI:3043536 from radish (Raphanus sativus)	0.155541	0.278466
249807_at	AT5G23870	pectinacetylesterase family protein, contains Pfam profile: PF03283 pectinacetylesterase	0.159812	0.21084
248763_at	AT5G47550	cysteine protease inhibitor, putative / cystatin, putative, similar to SP:P09229 Cysteine proteinase inhibitor-I (Oryzacystatin-I) {Oryza sativa}; contains Pfam profile PF00031: Cystatin domain	0.160517	0.178299
265066_at	AT1G03870	fasciclin-like arabinogalactan-protein (FLA9), identical to gi_13377784_gb_AAK20861	0.162269	0.196164
263096_at	AT2G16060	non-symbiotic hemoglobin 1 (HB1) (GLB1), identical to SP:O24520 Non-symbiotic hemoglobin 1 (Hb1) (ARAth GLB1) {Arabidopsis thaliana}	0.164359	0.179031
254221_at	AT4G23820	glycoside hydrolase family 28 protein / polygalacturonase (pectinase) family protein, weak similarity to polygalacturonase PG1 (Glycine max) GI:5669846; contains PF00295: Glycosyl hydrolases family 28	0.167621	0.138873
263495_at	AT2G42530	cold-responsive protein / cold-regulated protein (cor15b), nearly identical to cold-regulated gene cor15b (Arabidopsis thaliana) GI:456016; contains Pfam profile PF02987: Late embryogenesis abundant protein	0.1683	0.172511
245637_at	AT1G25230	purple acid phosphatase family protein, contains Pfam profile: PF00149 calcineurin-like phosphoesterase; similar to purple acid phosphatase (GI:20257479) (Arabidopsis thaliana)	0.172427	0.234667
249008_at	AT5G44680	methyladenine glycosylase family protein, similar to SP:P05100 DNA-3-methyladenine glycosylase I (EC 3.2.2.20) (3-methyladenine-DNA glycosylase I, constitutive) {Escherichia coli}; contains Pfam profile PF03352: Methyladenine glycosylase	0.173121	0.264273
251927_at	AT3G53990	universal stress protein (USP) family protein, contains Pfam PF00582: universal stress protein family	0.173494	0.259386
259839_at	AT1G52190	proton-dependent oligopeptide transport (POT) family protein, contains Pfam profile: PF00854 POT family	0.175078	0.19551
258552_at	AT3G07010	pectate lyase family protein, similar to pectate lyase GP:14531296 from (Fragaria x ananassa)	0.175974	0.183426
260804_at	AT1G78410	VQ motif-containing protein, contains PF05678: VQ motif	0.182966	0.223934
262412_at	AT1G34760	14-3-3 protein GF14 omicron (GRF11), identical to SP:Q9S9Z8, 14-3-3-like protein GF14 omicron (General regulatory factor 11){Arabidopsis thaliana}	0.182993	0.160999
258244_at	AT3G27770	expressed protein	0.183044	0.300189
256266_at	AT3G12320	expressed protein	0.183438	0.378352
249741_at	AT5G24470	pseudo-response regulator 5 (APRR5), identical to pseudo-response regulator 5 GI:10281006 from (Arabidopsis thaliana)	0.185273	0.20705
266300_at	AT2G01420	auxin transport protein, putative, similar to auxin transport protein PIN7(Arabidopsis thaliana) gi:5817305:gb:AAD52697	0.185619	0.246103
263981_at	AT2G42870	expressed protein	0.186046	0.230745
246919_at	AT5G25460	expressed protein, contains Pfam profile PF04862: Protein of unknown function, DUF642	0.186171	0.186227
252387_at	AT3G47800	aldose 1-epimerase family protein, similar to ALDOSE 1-EPIMERASE PRECURSOR GB:P05149 (SP:P05149) from (Acinetobacter calcoaceticus); contains Pfam profile PF01263 Aldose 1-epimerase	0.186261	0.218274
245325_at	AT4G14130	xyloglucan:xyloglucosyl transferase, putative / xyloglucan endotransglycosylase, putative / endo-xyloglucan transferase, putative (XTR7), almost identical to xyloglucan endotransglycosylase-related protein XTR7 GI:1244760 from (Arabidopsis thaliana), one amino acid difference	0.187901	0.343059
256469_at	AT1G32540	zinc finger protein, putative, similar to zinc-finger protein Lsd1 (Arabidopsis thaliana) gi:1872521:gb:AAC49660	0.188246	0.156544
247474_at	AT5G62280	expressed protein	0.189382	0.25032
263345_s_at	AT2G05070;AT2G05100	[AT2G05070, chlorophyll A-B binding protein / LHCII type II (LHCB2.2), identical to Lhcb2 protein (Arabidopsis thaliana) GI:4741946; contains Pfam profile PF00504: Chlorophyll A-B binding protein ];[AT2G05100, chlorophyll A-B binding protein / LHCII type II (LHCB2.1) (LHCB2.3), identical to Lhcb2 protein (Arabidopsis thaliana) GI:4741948, GI:4741944; contains Pfam profile PF00504: Chlorophyll A-B…	0.189755	0.267515
248337_at	AT5G52310	low-temperature-responsive protein 78 (LTI78) / desiccation-responsive protein 29A (RD29A)	0.189931	0.158329
266363_at	AT2G41250	haloacid dehalogenase-like hydrolase family protein, low similarity to SP:Q94915 Rhythmically expressed gene 2 protein (DREG-2) {Drosophila melanogaster}; contains InterPro accession IPR005834: Haloacid dehalogenase-like hydrolase	0.191536	0.350109
253871_at	AT4G27440	protochlorophyllide reductase B, chloroplast / PCR B / NADPH-protochlorophyllide oxidoreductase B (PORB), identical to SP:P21218 protochlorophyllide reductase B, chloroplast precursor (EC 1.3.1.33) (PCR B) (NADPH-protochlorophyllide oxidoreductase B) (POR B) (Arabidopsis thaliana)	0.191711	0.0766878
256455_at	AT1G75190	expressed protein	0.191818	0.311024
257506_at	AT1G29440	auxin-responsive family protein, similar to auxin-induced protein 6B (SP:P33083) (Glycine max)	0.192005	0.155541
253207_at	AT4G34770	auxin-responsive family protein, similar to auxin-induced protein X10A (SP:P33080) (Glycine max); small auxin up-regulated RNA, Malus domestica, gb:Z93766	0.192774	0.25914
260556_at	AT2G43620	chitinase, putative, similar to basic endochitinase CHB4 precursor SP:Q06209 from (Brassica napus)	0.194876	0.10203
266873_at	AT2G44740	cyclin family protein, similar to cyclin 2 (Trypanosoma brucei) GI:7339572, cyclin 6 (Trypanosoma cruzi) GI:12005317; contains Pfam profile PF00134: Cyclin, N-terminal domain	0.195643	0.179903
257701_at	AT3G12710	methyladenine glycosylase family protein, similar to SP:P05100 DNA-3-methyladenine glycosylase I (EC 3.2.2.20) (3-methyladenine-DNA glycosylase I, constitutive) {Escherichia coli}; contains Pfam profile PF03352: Methyladenine glycosylase	0.195784	0.238236
255856_at	AT1G66940	protein kinase-related	0.19733	0.150166
245765_at	AT1G33600	leucine-rich repeat family protein, contains leucine rich-repeat (LRR) domains Pfam:PF00560, INTERPRO:IPR001611; contains similarity to gi:9294355:dbj:BAB02252 (Arabidopsis thaliana)	0.198094	0.257555
252425_at	AT3G47620	TCP family transcription factor, putative, auxin-induced basic helix-loop-helix transcription factor - Gossypium hirsutum, EMBL:AF165924	0.199858	0.246157
258156_at	AT3G18050	expressed protein	0.201293	0.22185
261456_at	AT1G21050	expressed protein, contains Pfam profile PF04759: Protein of unknown function, DUF617	0.20179	0.332602
259773_at	AT1G29500	auxin-responsive protein, putative, similar to auxin-induced protein 6B (SP:P33083) (Glycine max)	0.203548	0.204702
263126_at	AT1G78460	SOUL heme-binding family protein, weak similarity to SOUL protein (Mus musculus) GI:4886906; contains Pfam profile PF04832: SOUL heme-binding protein	0.204145	0.162424
252956_at	AT4G38580	heavy-metal-associated domain-containing protein / copper chaperone (CCH)-related, low similarity to copper homeostasis factor (PMID:9701579)(GI:3168840); nearly identical to farnesylated protein TFP6 (GI:4097553); contains Heavy-metal-associated domain PF00403	0.204786	0.163106
265480_at	AT2G15970	cold-acclimation protein, putative (FL3-5A3), similar to cold acclimation WCOR413-like protein gamma form (Hordeum vulgare) gi:18449100:gb:AAL69988; similar to stress-regulated protein SAP1 (Xerophyta viscosa) gi:21360378:gb:AAM47505; identical to cDNA cold acclimation protein WCOR413-like protein alpha form GI:10121840, cold acclimation protein homolog (Arabidopsis thaliana) GI:11127595	0.205182	0.239554
267635_at	AT2G42220	rhodanese-like domain-containing protein, contains rhodanese-like domain PF:00581	0.206323	0.18938
250669_at	AT5G06870	polygalacturonase inhibiting protein 2 (PGIP2), identical to polygalacturonase inhibiting protein 2 (PGIP2) (Arabidopsis thaliana) gi:7800201:gb:AAF69828; contains leucine rich-repeat (LRR) domains Pfam:PF00560, INTERPRO:IPR001611	0.206497	0.243186
258897_at	AT3G05730	Encodes a defensin-like (DEFL) family protein.	0.20724	0.257654
249378_at	AT5G40450	expressed protein	0.20737	0.29671
261769_at	AT1G76100	plastocyanin, identical to plastocyanin GI:1865683 from (Arabidopsis thaliana)	0.207769	0.258574
252970_at	AT4G38850	auxin-responsive protein / small auxin up RNA (SAUR-AC1), identical to GP:546362 small auxin up RNA {Arabidopsis thaliana}; belongs to auxin-induced (indole-3-acetic acid induced) protein family	0.210429	0.22237
259570_at	AT1G20440	dehydrin (COR47), identical to dehydrin COR47 (Cold-induced COR47 protein) (Arabidopsis thaliana) SWISS-PROT:P31168	0.210762	0.396873
253812_at	AT4G28240	wound-responsive protein-related, wound-induced protein - tomato (fragment), PIR2:S19773	0.2112	0.336903
249922_at	AT5G19140	auxin/aluminum-responsive protein, putative, strong similarity to auxin down-regulated protein ARG10 (Vigna radiata) GI:2970051, wali7 (aluminum-induced protein) (Triticum aestivum) GI:451193	0.211311	0.42616
245038_at	AT2G26560	patatin, putative, similar to patatin-like latex allergen (Hevea brasiliensis)(PMID:10589016); contains patatin domain PF01734	0.212422	0.320002
251665_at	AT3G57040	two-component responsive regulator / response reactor 4 (RR4), identical to responce reactor4 GI:3273202 from (Arabidopsis thaliana); contains Pfam profile: PF00072 response regulator receiver domain	0.213653	0.468203
254074_at	AT4G25490	Transcriptional activator that binds to the DRE/CRT regulatory element and induces COR (cold-regulated) gene expression increasing plant freezing tolerance. It encodes a member of the DREB subfamily A-1 of ERF/AP2 transcription factor family (CBF1). The protein contains one AP2 domain. There are six members in this subfamily, including CBF1, CBF2, and CBF3. This gene is involved in response to lo…	0.213764	0.269076
251402_at	AT3G60290	similar to oxidoreductase, 2OG-Fe(II) oxygenase family protein [Arabidopsis thaliana] (TAIR:At2g44800.1); similar to Fe2+ dioxygenase-like [Sisymbrium irio] (GB:AAR15425.1); contains InterPro domain 2OG-Fe(II) oxygenase superfamily (InterPro:IPR005123)	0.214317	0.182964
266119_at	AT2G02100	plant defensin-fusion protein, putative (PDF2.2), plant defensin protein family member, personal communication, Bart Thomma (Bart.Thomma@agr.kuleuven.ac.be); similar to SWISS-PROT:O65740	0.214559	0.225024
246270_at	AT4G36500	expressed protein	0.2146	0.252454
255742_at	AT1G25560	AP2 domain-containing transcription factor, putative, similar to DNA-binding protein RAV2 GI:3868859 from (Arabidopsis thaliana)	0.217338	0.323656
254578_at	AT4G19410	pectinacetylesterase, putative, similar to pectinacetylesterase precursor GI:1431629 from (Vigna radiata)	0.21788	0.310755
252950_at	AT4G38690	1-phosphatidylinositol phosphodiesterase-related, contains weak similarity to 1-phosphatidylinositol phosphodiesterase precursor (EC 4.6.1.13) (Phosphatidylinositol diacylglycerol-lyase) (Phosphatidylinositol- specific phospholipase C) (PI-PLC). (Swiss-Prot:P34024) (Listeria monocytogenes)	0.218641	0.301942
250752_at	AT5G05690	cytochrome P450 90A1 (CYP90A1) (CYP90) (CPD), identical to Cytochrome P450 90A1 (SP:Q42569) (Arabidopsis thaliana)	0.219741	0.284733
264209_at	AT1G22740	Ras-related protein (RAB7) / AtRab75 / small GTP-binding protein, putative, identical to SP:O04157 Ras-related protein Rab7 (AtRab75) (Arabidopsis thaliana)	0.219804	0.274855
247280_at	AT5G64260	phosphate-responsive protein, putative, similar to phi-1 (phosphate-induced gene) (Nicotiana tabacum) GI:3759184; contains Pfam profile PF04674: Phosphate-induced protein 1 conserved region	0.22154	0.337587
247696_at	AT5G59780	myb family transcription factor (MYB59), contains PFAM profile: myb DNA binding domain PF00249	0.223713	0.225466
252199_at	AT3G50270	transferase family protein, similar to anthranilate N-hydroxycinnamoyl/benzoyltransferase, Dianthus caryophyllus (gi:2239091); contains Pfam transferase family domain PF002458	0.224339	0.353863
245768_at	AT1G33590	disease resistance protein-related / LRR protein-related, contains leucine rich-repeat domains Pfam:PF00560, INTERPRO:IPR001611; similar to Hcr2-5D (Lycopersicon esculentum) gi:3894393:gb:AAC78596	0.225672	0.398723
254066_at	AT4G25480	encodes a member of the DREB subfamily A-1 of ERF/AP2 transcription factor family (CBF3). The protein contains one AP2 domain. There are six members in this subfamily, including CBF1, CBF2, and CBF3. This gene is involved in response to low temperature and abscisic acid.	0.226245	0.288586
266552_at	AT2G46330	arabinogalactan-protein (AGP16), identical to gi:10880509:gb:AAG24284	0.22752	0.336624
257651_at	AT3G16850	glycoside hydrolase family 28 protein / polygalacturonase (pectinase) family protein, weak similarity to SP:P05117 Polygalacturonase 2A precursor (EC 3.2.1.15) (Pectinase) {Lycopersicon esculentum}; contains PF00295: Glycosyl hydrolases family 28	0.228031	0.247014
251996_at	AT3G52840	beta-galactosidase, putative / lactase, putative, similar to beta-galactosidase precursor GI:3869280 from (Carica papaya)	0.22855	0.243299
259340_at	AT3G03870	expressed protein, predicted using genefinder	0.228552	0.24486
260167_at	AT1G71970	expressed protein	0.230003	0.28474
247866_at	AT5G57550	xyloglucan:xyloglucosyl transferase / xyloglucan endotransglycosylase / endo-xyloglucan transferase (XTR3), identical to endoxyloglucan transferase GI:5533317 from (Arabidopsis thaliana)	0.230524	0.410321
257076_at	AT3G19680	expressed protein	0.231541	0.222226
263443_at	AT2G28630	beta-ketoacyl-CoA synthase family protein	0.231673	0.369563
247284_at	AT5G64410	oligopeptide transporter OPT family protein, similar to SP:P40900 Sexual differentiation process protein isp4 {Schizosaccharomyces pombe}; contains Pfam profile PF03169: OPT oligopeptide transporter protein	0.232071	0.265164
245761_at	AT1G66890	expressed protein	0.232957	0.437172
248943_s_at	AT5G45490;AT5G45440	[AT5G45490, disease resistance protein-related, contains Pfam domain, PF00931: NB-ARC domain, a novel signalling motif found in plant resistance gene products ];[AT5G45440, disease resistance protein-related, contains Pfam domain, PF00931: NB-ARC domain, a novel signalling motif found in plant resistance gene products ]	0.235167	0.363513
266658_at	AT2G25735	expressed protein	0.235698	0.285088
261026_at	AT1G01240	expressed protein	0.237905	0.383193
245336_at	AT4G16515	expressed protein	0.238711	0.156508
267002_s_at	AT2G34430;AT2G34420	[AT2G34430, chlorophyll A-B binding protein / LHCII type I (LHB1B1), identical to photosystem II type I chlorophyll a/b binding protein (Arabidopsis thaliana) GI:16366 ];[AT2G34420, chlorophyll A-B binding protein / LHCII type I (LHB1B2), identical to GB:X64460 photosystem II type I chlorophyll a/b binding protein (Arabidopsis thaliana) GI:16364 ]	0.239216	0.317957
264824_at	AT1G03420	expressed protein, similar to gb:T45484, emb:Z30724, and emb:Z30531	0.241918	0.282117
249727_at	AT5G35490	expressed protein (MRU1), contains Pfam domain, PF04827: Protein of unknown function (DUF635)	0.242113	0.208094
253322_at	AT4G33980	expressed protein	0.242323	0.269638
250649_at	AT5G06690	thioredoxin family protein, low similiarity to SP:P34723 Thioredoxin {Penicillium chrysogenum}; contains Pfam profile: PF00085 Thioredoxin	0.242426	0.419181
249035_at	AT5G44190	myb family transcription factor (GLK2), contains Pfam profile: PF00249 myb-like DNA-binding domain	0.243048	0.252326
262832_s_at	AT1G14870;AT1G14880	[AT1G14870, expressed protein, similar to PGPS/D12 (Petunia x hybrida) GI:4105794; contains Pfam profile PF04749: Protein of unknown function, DUF614 ];[AT1G14880, expressed protein, similar to PGPS/D12 (Petunia x hybrida) GI:4105794; contains Pfam profile PF04749: Protein of unknown function, DUF614 ]	0.245115	0.365048
262170_at	AT1G74940	senescence-associated protein-related, similar to senescence-associated protein SAG102 (GI:22331931) (Arabidopsis thaliana)	0.245311	0.280056
250524_at	AT5G08520	myb family transcription factor, contains Pfam profile: PF00249 myb-like DNA-binding domain	0.245706	0.433428
257650_at	AT3G16800	protein phosphatase 2C, putative / PP2C, putative, similar to protein phosphatase-2C GB:AAC36699 from (Mesembryanthemum crystallinum)	0.246858	0.280892
254110_at	AT4G25260	invertase/pectin methylesterase inhibitor family protein, low similarity to pectinesterase from Phaseolus vulgaris SP:Q43111, Lycopersicon esculentum SP:Q43143, Arabidopsis thaliana SP:Q42534; contains Pfam profile PF04043: Plant invertase/pectin methylesterase inhibitor	0.247186	0.392522
245229_at	AT4G25620	hydroxyproline-rich glycoprotein family protein, contains proline-rich extensin domains, INTERPRO:IPR002965; Common family member At5g52430 (Arabidopsis thaliana);	0.247723	0.341087
245602_at	AT4G14270	Protein containing PAM2 motif which mediates interaction with the PABC domain of polyadenyl binding proteins.	0.249992	0.305335
257964_at	AT3G19850	phototropic-responsive NPH3 family protein, contains NPH3 family domain, Pfam:PF03000	0.250124	0.405853
251358_at	AT3G61160	shaggy-related protein kinase beta / ASK-beta (ASK2), identical to shaggy-related protein kinase beta SP:O23145 GI:2569931 from (Arabidopsis thaliana)	0.251247	0.4235
248794_at	AT5G47220	encodes a member of the ERF (ethylene response factor) subfamily B-3 of ERF/AP2 transcription factor family (ATERF-2). The protein contains one AP2 domain. There are 18 members in this subfamily including ATERF-1, ATERF-2, AND ATERF-5. Functions as activator of GCC boxÂ–dependent transcription.	0.252351	0.367991
248509_at	AT5G50335	expressed protein	0.253355	0.153304
258497_at	AT3G02380	zinc finger protein CONSTANS-LIKE 2 (COL2), identical to putative flowering-time gene CONSTANS (COL2) GB:AAB67879 GI:1507699 SP:Q96502 (Arabidopsis thaliana)	0.256641	0.324995
263114_at	AT1G03130	photosystem I reaction center subunit II, chloroplast, putative / photosystem I 20 kDa subunit, putative / PSI-D, putative (PSAD2), similar to SP:P12353 Photosystem I reaction center subunit II, chloroplast precursor (Photosystem I 20 kDa subunit) (PSI-D) {Spinacia oleracea}; contains Pfam profile PF02531: PsaD	0.257528	0.489744
261254_at	AT1G05805	basic helix-loop-helix (bHLH) family protein	0.258799	0.311141
260271_at	AT1G63690	protease-associated (PA) domain-containing protein, contains protease associated (PA) domain, Pfam:PF02225	0.259116	0.266001
256456_at	AT1G75180	expressed protein	0.259129	0.433608
251427_at	AT3G60130	glycosyl hydrolase family 1 protein / beta-glucosidase, putative (YLS1), contains Pfam PF00232 : Glycosyl hydrolase family 1 domain; TIGRFAM TIGR01233: 6-phospho-beta-galactosidase; similar to amygdalin hydrolase isoform AH I precursor (GI:16757966) (Prunus serotina); identical to cDNA YLS1 mRNA for beta-glucosidase, partial cds GI:13122279	0.259399	0.342976
261230_at	AT1G20010	tubulin beta-5 chain (TUB5), nearly identical to SP:P29513 Tubulin beta-5 chain {Arabidopsis thaliana}	0.261004	0.0964828
265248_at	AT2G43010	phytochrome-interacting factor 4 (PIF4) / basic helix-loop-helix protein 9 (bHLH9) / short under red-light 2 (SRL2), identical to SP:Q8W2F3 Phytochrome-interacting factor 4 (Basic helix-loop-helix protein 9) (bHLH9) (Short under red-light 2) {Arabidopsis thaliana}; supporting cDNA gi:18026965:gb:AF251694.1:AF251694	0.261282	0.414317
255524_at	AT4G02330	pectinesterase family protein, contains Pfam profile: PF01095 pectinesterase	0.261344	0.266895
252993_at	AT4G38540	monooxygenase, putative (MO2), identical to GI:3426064	0.261616	0.311535
258528_at	AT3G06770	glycoside hydrolase family 28 protein / polygalacturonase (pectinase) family protein, weak similarity to polygalacturonase (Persea americana) GI:166951; contains PF00295: Glycosyl hydrolases family 28 (polygalacturonases)	0.263178	0.205853
245242_at	AT1G44446	chlorophyll a oxygenase (CAO) / chlorophyll b synthase, identical to chlorophyll a oxygenase GI:5853117 from (Arabidopsis thaliana); contains Pfam PF00355 Rieske (2Fe-2S) domain	0.26347	0.301205
266500_at	AT2G06925	phospholipase A2 family protein, similar to secretory low molecular weight phospholipase A2 beta (Arabidopsis thaliana) GI:25992715; contains INTERPRO domain IPR001211 phospholipase A2	0.263691	0.160407
246487_at	AT5G16030	expressed protein	0.264248	0.233261
265539_at	AT2G15830	expressed protein	0.265187	0.286766
263656_at	AT1G04240	auxin-responsive protein / indoleacetic acid-induced protein 3 (IAA3), identical to SP:Q38822 Auxin-responsive protein IAA3 (Indoleacetic acid-induced protein 3) {Arabidopsis thaliana}; EST gb:T04296 comes from this gene	0.267852	0.220439
264960_at	AT1G76930	proline-rich extensin-like family protein, contains extensin-like region, Pfam:PF04554	0.268539	0.104983
259516_at	AT1G20450	dehydrin (ERD10), identical to dehydrin ERD10 (Low-temperature-induced protein LTI45) (Arabidopsis thaliana) SWISS-PROT:P42759	0.268787	0.361491
247604_at	AT5G60950	phytochelatin synthetase-related, contains Pfam profile PF04833: Phytochelatin synthetase-like conserved region	0.269687	0.299405
266172_at	AT2G39010	aquaporin, putative, similar to plasma membrane aquaporin 2b GI:7209560 from (Raphanus sativus)	0.26992	0.365531
262902_x_at	AT1G59930	expressed protein	0.270624	0.23343
264482_at	AT1G77210	sugar transporter, putative, similar to monosaccharide transporter PaMst-1 (Picea abies) GI:2258137, sugar carrier protein GI:169735 from (Ricinus communis), glucose transporter (Saccharum hybrid cultivar H65-7052) GI:347855; contains Pfam profile PF00083: major facilitator superfamily protein	0.27079	0.387861
263951_at	AT2G35960	harpin-induced family protein / HIN1 family protein / harpin-responsive family protein, similar to harpin-induced protein hin1 ( GI:1619321) (Nicotiana tabacum)	0.271235	0.233269
260081_at	AT1G78170	expressed protein	0.271823	0.23126
255692_at	AT4G00400	phospholipid/glycerol acyltransferase family protein	0.272202	0.2398
260297_at	AT1G80280	hydrolase, alpha/beta fold family protein, contains Pfam profile: PF00561 alpha/beta hydrolase fold	0.272327	0.234824
267092_at	AT2G38120	amino acid permease, putative (AUX1), identical to AUX1 GI:1531758 from (Arabidopsis thaliana)	0.272419	0.232076
267361_at	AT2G39920	acid phosphatase class B family protein, weak similarity to pod storage protein (Phaseolus vulgaris GI:2627233 SP:P10743 STEM 31 kDa glycoprotein precursor (Vegetative storage protein B) {Glycine max}; contains Pfam profile PF03767: HAD superfamily (subfamily IIIB) phosphatase	0.272635	0.257365
255248_at	AT4G05180	oxygen-evolving enhancer protein 3, chloroplast, putative (PSBQ2), identical to SP:Q41932 Oxygen-evolving enhancer protein 3-2, chloroplast precursor (OEE3) (16 kDa subunit of oxygen evolving system of photosystem II) (OEC 16 kDa subunit) {Arabidopsis thaliana}; similar to SP:P12301 Oxygen-evolving enhancer protein 3, chloroplast precursor (OEE3) (16 kDa subunit of oxygen evolving system of photo…	0.273765	0.3755
247407_at	AT5G62900	expressed protein	0.275397	0.330796
250937_at	AT5G03230	expressed protein, contains Pfam profile PF04520: Protein of unknown function, DUF584	0.275479	0.402423
264371_at	AT1G12090	protease inhibitor/seed storage/lipid transfer protein (LTP) family protein, similar to 14 kDa polypeptide (Catharanthus roseus) GI:407410; contains Pfam protease inhibitor/seed storage/LTP family domain PF00234	0.275583	0.262475
255774_at	AT1G18620	expressed protein	0.276443	0.262619
261395_at	AT1G79700	ovule development protein, putative, similar to ovule development protein AINTEGUMENTA (GI:1209099) (Arabidopsis thaliana)	0.277957	0.466625
251497_at	AT3G59060	basic helix-loop-helix (bHLH) family protein, contains Pfam profile: PF00010 helix-loop-helix DNA-binding domain	0.278486	0.502056
253493_at	AT4G31820	phototropic-responsive NPH3 family protein, contains NPH3 family domain, Pfam:PF03000	0.279533	0.320722
257381_at	AT2G37950	zinc finger (C3HC4-type RING finger) family protein, contains Pfam profile PF00097: Zinc finger, C3HC4 type (RING finger); contains PROSITE PS00190: Cytochrome c family heme-binding site signature	0.281438	0.379161
251321_at	AT3G61460	zinc finger (C3HC4-type RING finger) family protein (BRH1), identical to BRH1 RING finger protein (Arabidopsis thaliana) GI:4689366; identical to cDNA BRH1 RING finger protein, GI:4689365	0.282939	0.272559
257205_at	AT3G16520	UDP-glucoronosyl/UDP-glucosyl transferase family protein, contains Pfam profile: PF00201 UDP-glucoronosyl and UDP-glucosyl transferase	0.283018	0.361533
261926_at	AT1G22530	SEC14 cytosolic factor family protein / phosphoglyceride transfer family protein, contains Pfam PF00650 : CRAL/TRIO domain; contains Pfam PF03765 : CRAL/TRIO, N-terminus; similar to SEC14-like protein 2 (Alpha-tocopherol associated protein) (TAP) (bTAP) (Fragment) (SP:P58875) {Bos taurus}	0.283482	0.241802
264299_s_at	AT1G78850;AT1G78860	[AT1G78850, curculin-like (mannose-binding) lectin family protein, low similarity to ser/thr protein kinase from Zea mays (GI:2598067); contains Pfam lectin (probable mannose binding) domain PF01453 but not the protein kinase domain of the Z. mays protein ];[AT1G78860, curculin-like (mannose-binding) lectin family protein, low similarity to Ser/Thr protein kinase (Zea mays) GI:2598067; contains P…	0.283755	0.324711
245323_at	AT4G16500	cysteine protease inhibitor family protein / cystatin family protein, similar to SP:Q06445 Cysteine proteinase inhibitor (Cystatin) {Vigna unguiculata}; contains Pfam profile PF00031: Cystatin domain	0.284282	0.237088
256825_at	AT3G22120	protease inhibitor/seed storage/lipid transfer protein (LTP) family protein, similar to SP:Q00451:PRF1_LYCES 36.4 kDa proline-rich protein Lycopersicon esculentum, proline-rich cell wall protein (Medicago sativa) GI:3818416; contains Pfam profile PF00234 Protease inhibitor/seed storage/LTP family	0.284607	0.232431
260668_at	AT1G19530	expressed protein	0.284893	0.274417
263715_at	AT2G20570	golden2-like transcription factor (GLK1), identical to golden2-like transcription factor GI:13311003 from (Arabidopsis thaliana); contains Pfam profile: PF00249 Myb-like DNA-binding domain	0.285028	0.153308
248083_at	AT5G55420	expressed protein	0.285079	0.36764
246603_at	AT1G31690	copper amine oxidase, putative, similar to copper amine oxidase (Lens culinaris) gi:15451834:gb:AAB34918	0.285619	0.151924
263901_at	AT2G36320	zinc finger (AN1-like) family protein, contains Pfam domain, PF01428: AN1-like Zinc finger	0.286664	0.468165
266946_at	AT2G18890	protein kinase family protein, contains protein kinase domain, Pfam:PF00069	0.287608	0.256545
261453_at	AT1G21130	O-methyltransferase, putative, similar to GI:2781394	0.287981	0.364847
246573_at	AT1G31680	copper amine oxidase family protein, contains similarity to amine oxidase (copper-containing) precursor (Pisum sativum) SWISS-PROT:Q43077	0.29087	0.206859
252972_at	AT4G38840	auxin-responsive protein, putative, auxin-inducible SAUR gene, Raphanus sativus,AB000708	0.291097	0.38211
259788_at	AT1G29670	GDSL-motif lipase/hydrolase family protein, similar to family II lipase EXL1 GI:15054382 from (Arabidopsis thaliana); contains Pfam profile: PF00657 Lipase/Acylhydrolase with GDSL-like motif	0.291887	0.349724
251183_at	AT3G62630	expressed protein	0.293349	0.25376
248686_at	AT5G48540	33 kDa secretory protein-related, contains Pfam PF01657: Domain of unknown function, duplicated in 33 KDa secretory proteins	0.293377	0.436153
260656_at	AT1G19380	expressed protein	0.294822	0.288973
255997_s_at	AT1G29910;AT1G29920;AT1G29930	[AT1G29910, chlorophyll A-B binding protein 2, chloroplast / LHCII type I CAB-2 / CAB-140 (CAB2A), identical to SP:P04778 Chlorophyll A-B binding protein 2, chloroplast precursor (LHCII type I CAB-2) (CAB-140) (LHCP) {Arabidopsis thaliana} ];[AT1G29920, chlorophyll A-B binding protein 165/180, chloroplast / LHCII type I CAB-165/180, identical to SP:P04777 Chlorophyll A-B binding protein 165/180, …	0.29655	0.268468
263497_at	AT2G42540	cold-responsive protein / cold-regulated protein (cor15a), identical to cold-regulated protein cor15a (Arabidopsis thaliana) GI:507149; contains Pfam profile PF02987: Late embryogenesis abundant protein	0.29664	0.393691
253372_at	AT4G33220	pectinesterase family protein, contains Pfam profile: PF01095 pectinesterase	0.297472	0.218787
263920_at	AT2G36410	expressed protein, contains Pfam profile PF04949: Family of unknown function (DUF662)	0.297585	0.299361
263305_at	AT2G01930	expressed protein	0.298663	0.324077
259491_at	AT1G15820	chlorophyll A-B binding protein, chloroplast (LHCB6), nearly identical to Lhcb6 protein (Arabidopsis thaliana) GI:4741960; contains Pfam profile PF00504: Chlorophyll A-B binding protein	0.299009	0.350073
248932_at	AT5G46050	proton-dependent oligopeptide transport (POT) family protein, contains Pfam profile: PF00854 POT family	0.299239	0.384927
248623_at	AT5G49170	expressed protein, similar to unknown protein (gb:AAF63814.1)	0.29986	0.357305
259996_at	AT1G67910	expressed protein	0.300264	0.377241
262892_at	AT1G79440	succinate-semialdehyde dehydrogenase (SSADH1), similar to succinate-semialdehyde dehydrogenase (NADP+) (SSDH) (Escherichia coli) SWISS-PROT:P25526; identical to succinic semialdehyde dehydrogenase mRNA, nuclear gene encoding mitochondrial protein GI:6684441; contains TIGRfam profile TIGR01780:succinic semialdehyde dehydrogenase; contains Pfam profile PF00171: aldehyde dehydrogenase (NAD) family p…	0.301355	0.184303
260070_at	AT1G73830	basic helix-loop-helix (bHLH) family protein, contains Pfam profile: PF00010 helix-loop-helix DNA-binding domain	0.301946	0.298698
260783_at	AT1G06160	encodes a member of the ERF (ethylene response factor) subfamily B-3 of ERF/AP2 transcription factor family. The protein contains one AP2 domain. There are 18 members in this subfamily including ATERF-1, ATERF-2, AND ATERF-5.	0.302111	0.239957
263548_at	AT2G21660	glycine-rich RNA-binding protein (GRP7), SP:Q03250 Glycine-rich RNA-binding protein 7 {Arabidopsis thaliana}	0.302385	0.176037
262166_at	AT1G74840	myb family transcription factor, similar to myb-related transcription activator GI:9279717 from (Arabidopsis thaliana)	0.302781	0.502675
265771_at	AT2G48030	endonuclease/exonuclease/phosphatase family protein, contains Pfam profile PF03372: Endonuclease/Exonuclease/phosphatase family	0.303419	0.310422
266956_at	AT2G34510	expressed protein, contains Pfam profile PF04862: Protein of unknown function, DUF642	0.303594	0.261715
257203_at	AT3G23730	xyloglucan:xyloglucosyl transferase, putative / xyloglucan endotransglycosylase, putative / endo-xyloglucan transferase, putative, similar to xyloglucan endotransglycosylase-related protein GI:1244760 from (Arabidopsis thaliana)	0.304118	0.371544
247406_at	AT5G62920	two-component responsive regulator / response regulator 6 (ARR6), identical to response regulator 6 (Arabidopsis thaliana) GI:3953601	0.304522	0.40763
259987_at	AT1G75030	pathogenesis-related thaumatin family protein, identical to thaumatin-like protein (Arabidopsis thaliana) GI:2435406; contains Pfam profile: PF00314 Thaumatin family	0.30584	0.165081
246008_at	AT5G08320	expressed protein, predicted proteins, Homo sapiens and Caenorhabditis elegans	0.306109	0.425941
251814_at	AT3G54890	chlorophyll A-B binding protein / LHCI type I (CAB), identical to chlorophyll A/B-binding protein (Arabidopsis thaliana) GI:16207; contains Pfam profile: PF00504 chlorophyll A-B binding protein	0.306235	0.350242
252430_at	AT3G47470	chlorophyll A-B binding protein 4, chloroplast / LHCI type III CAB-4 (CAB4), identical to SP:P27521 Chlorophyll A-B binding protein 4, chloroplast precursor (LHCI type III CAB-4) (LHCP) {Arabidopsis thaliana}	0.308375	0.448639
255662_at	AT4G00400	phospholipid/glycerol acyltransferase family protein	0.309107	0.269394
264672_at	AT1G09750	chloroplast nucleoid DNA-binding protein-related, contains Pfam profile PF00026: Eukaryotic aspartyl protease;b similar to CND41, chloroplast nucleoid DNA binding protein (GI:2541876) (Nicotiana tabacum)	0.309774	0.410267
250777_at	AT5G05440	expressed protein, low similarity to cytokinin-specific binding protein (Vigna radiata) GI:4190976	0.310089	0.30821
252175_at	AT3G50700	zinc finger (C2H2 type) family protein, contains Pfam domain, PF00096: Zinc finger, C2H2 type	0.310189	0.355586
248177_at	AT5G54630	zinc finger protein-related, contains Prosite:PS00028 Zinc finger, C2H2 type, domain	0.313812	0.459959
250900_at	AT5G03470	serine/threonine protein phosphatase 2A (PP2A) regulatory subunit B' (B'alpha), similar to SWISS-PROT:Q28653 serine/threonine protein phosphatase 2A, 56 kDa regulatory subunit, delta isoform (PP2A, B subunit, B' delta isoform, PP2A, B subunit, B56 delta isoform, PP2A, B subunit, PR61 delta isoform, PP2A, B subunit, R5 delta isoform, PP2A, B subunit, B'-gamma) (Oryctolagus cuniculus); contains Pfa…	0.314528	0.412116
253437_at	AT4G32460	expressed protein, contains Pfam profile PF04862: Protein of unknown function, DUF642	0.31573	0.252394
264635_at	AT1G65500	expressed protein	0.315808	0.306079
256058_at	AT1G07240	UDP-glucoronosyl/UDP-glucosyl transferase family protein, contains Pfam profile: PF00201 UDP-glucoronosyl and UDP-glucosyl transferase	0.316119	0.401191
246860_at	AT5G25840	expressed protein	0.317584	0.423221
258054_at	AT3G16240	delta tonoplast integral protein (delta-TIP), identical to delta tonoplast integral protein (delta-TIP) (GI:9279707)(GB:U39485) (Arabidopsis thaliana) (Plant Cell 8 (4), 587-599 (1996))	0.319677	0.376371
250189_at	AT5G14410	expressed protein	0.319705	0.324601
259373_at	AT1G69160	expressed protein	0.319825	0.28982
263499_at	AT2G42580	tetratricopeptide repeat (TPR)-containing protein, contains Pfam profile PF00515 TPR Domain	0.320201	0.226787
266110_at	AT2G02080	zinc finger (C2H2 type) family protein, contains Pfam domain PF00096: Zinc finger, C2H2 type	0.320726	0.306066
255221_at	AT4G05150	octicosapeptide/Phox/Bem1p (PB1) domain-containing protein, various predicted proteins contains Pfam profile PF00564: PB1 domain	0.322056	0.480073
251575_at	AT3G58120	bZIP transcription factor family protein, contains Pfam profile: PF00170 bZIP transcription factor ;supported by cDNA gi:15100054:gb:AF401300.1:AF401300	0.322114	0.340147
252573_at	AT3G45260	zinc finger (C2H2 type) family protein, contains Pfam domain, PF00096: Zinc finger, C2H2 type	0.32326	0.48846
263931_at	AT2G36220	expressed protein	0.323456	0.367223
252906_at	AT4G39640	gamma-glutamyltranspeptidase family protein, similar to SP:P19440 Gamma-glutamyltranspeptidase 1 precursor (EC 2.3.2.2) (Gamma-glutamyltransferase 1) (CD224 antigen) {Homo sapiens}; contains Pfam profilePF01019: Gamma-glutamyltranspeptidase	0.323533	0.424927
264240_at	AT1G54820	protein kinase family protein, contains protein kinase domain, Pfam:PF00069	0.324125	0.224501
245096_at	AT2G40880	cysteine protease inhibitor, putative / cystatin, putative (FL3-27), similar to PRLI-interacting factor M (Arabidopsis thaliana) GI:11139270, cysteine proteinase inhibitor (Brassica rapa) GI:762785; contains Pfam profile PF00031: Cystatin domain	0.324238	0.442503
254250_at	AT4G23290	protein kinase family protein, contains Pfam domain PF00069: Protein kinase domain	0.324788	0.34723
256516_at	AT1G66150	leucine-rich repeat protein kinase, putative (TMK1), identical to protein kinase TMK1 gi:166888:gb:AAA32876, SP:P43298 Putative receptor protein kinase TMK1 precursor (EC 2.7.1.-) {Arabidopsis thaliana}	0.325435	0.300913
253627_at	AT4G30650	hydrophobic protein, putative / low temperature and salt responsive protein, putative, similar to SP:Q9ZNQ7 Hydrophobic protein RCI2A (Low temperature and salt responsive protein LTI6A) {Arabidopsis thaliana}; contains Pfam profile PF01679: Uncharacterized protein family	0.325757	0.181261
261749_at	AT1G76180	dehydrin (ERD14), identical to SP:P42763 Dehydrin ERD14 {Arabidopsis thaliana}	0.327108	0.414117
258742_at	AT3G05800	expressed protein	0.328374	0.229059
261594_at	AT1G33240	trihelix DNA-binding protein, putative, similar to GTL1 (Arabidopsis thaliana) GI:2664198	0.32865	0.486843
248151_at	AT5G54270	chlorophyll A-B binding protein / LHCII type III (LHCB3), identical to Lhcb3 protein (Arabidopsis thaliana) GI:4741952; contains Pfam profile PF00504: Chlorophyll A-B binding protein	0.330962	0.287241
256114_at	AT1G16850	expressed protein	0.331576	0.304388
248419_at	AT5G51550	phosphate-responsive 1 family protein, similar to phi-1 (phosphate-induced gene) (Nicotiana tabacum) GI:3759184; contains Pfam profile PF04674: Phosphate-induced protein 1 conserved region	0.333991	0.26185
261727_at	AT1G76090	S-adenosyl-methionine-sterol-C-methyltransferase, identical to S-adenosyl-methionine-sterol-C-methyltransferase GI:2246456 from (Arabidopsis thaliana)	0.33401	0.375682
246952_at	AT5G04820	ovate family protein, 62% similar to ovate protein (GI:23429649) (Lycopersicon esculentum); contains TIGRFAM TIGR01568 : uncharacterized plant-specific domain TIGR01568	0.334284	0.281359
249059_at	AT5G44530	subtilase family protein, contains Pfam profiles: PF00082 subtilase family	0.335176	0.399103
252317_at	AT3G48720	transferase family protein, similar to hypersensitivity-related hsr201 protein - Nicotiana tabacum,PIR2:T03274; contains Pfam transferase family domain PF00248	0.336907	0.354404
257140_at	AT3G28910	myb family transcription factor (MYB30), identical to myb-like protein GB:AJ007289 (Arabidopsis thaliana) (Plant J. 20 (1), 57-66 (1999))	0.337325	0.287499
246408_at	AT1G57680	expressed protein	0.33835	0.363235
261492_at	AT1G14290	acid phosphatase, putative, similar to acid phosphatase (Lupinus albus) GI:5360721; contains Pfam profile PF01598 sterol desaturase	0.339817	0.230286
260380_at	AT1G73870	zinc finger (B-box type) family protein	0.342163	0.342627
256567_at	AT3G19553	amino acid permease family protein, weak similarity to aspartate/glutamate transporter 1 (Mus musculus) GI:21322754; contains Pfam profile PF00324: Amino acid permease	0.342652	0.409331
245807_at	AT1G46768	encodes a member of the DREB subfamily A-5 of ERF/AP2 transcription factor family (RAP2.1). The protein contains one AP2 domain. There are 16 members in this subfamily including RAP2.9 and RAP2.10.	0.344578	0.377922
255931_at	AT1G12710	F-box family protein / SKP1 interacting partner 3-related, contains Pfam profile PF00646: F-box domain	0.344769	0.423894
252997_at	AT4G38400	expansin family protein (EXPL2), contains Pfam profile: PF01357 pollen allergen; expansin-like gene, PMID:11641069, www.bio.psu.edu/expansins	0.347134	0.309217
251406_at	AT3G60260	phagocytosis and cell motility protein ELMO1-related, contains weak similarity to ELMO1 (Mus musculus) gi:16118551:gb:AAL14464	0.347196	0.454439
251922_at	AT3G54030	protein kinase family protein, contains protein kinase domain, Pfam:PF00069	0.34767	0.380309
264854_at	AT2G17450	zinc finger (C3HC4-type RING finger) family protein, contains Pfam domain, PF00097: Zinc finger, C3HC4 type (RING finger)	0.347712	0.493162
246289_at	AT3G56880	VQ motif-containing protein, contains PF05678: VQ motif	0.349228	0.427303
259020_at	AT3G07470	expressed protein, contains Pfam profile PF04398: Protein of unknown function, DUF538	0.34927	0.26406
258419_at	AT3G16670	expressed protein	0.349606	0.364271
254819_at	AT4G12500	protease inhibitor/seed storage/lipid transfer protein (LTP) family protein, similar to pEARLI 1 (Accession No. L43080): an Arabidopsis member of a conserved gene family (PGF95-099), Plant Physiol. 109 (4), 1497 (1995); contains Pfam protease inhibitor/seed storage/LTP family domain PF00234	0.349837	0.222555
246932_at	AT5G25190	encodes a member of the ERF (ethylene response factor) subfamily B-6 of ERF/AP2 transcription factor family. The protein contains one AP2 domain. There are 12 members in this subfamily including RAP2.11.	0.352371	0.150672
251372_at	AT3G60520	expressed protein	0.35257	0.460556
262263_at	AT1G70940	auxin transport protein, putative (PIN3), similar to auxin transport protein (Arabidopsis thaliana) gi:5817301:gb:AAD52695	0.353231	0.320088
252591_at	AT3G45600	senescence-associated family protein, similar to senescence-associated protein 5 (Hemerocallis hybrid cultivar) gi:3551954:gb:AAC34855	0.354457	0.377308
252183_at	AT3G50740	UDP-glucoronosyl/UDP-glucosyl transferase family protein, contains Pfam profile: PF00201 UDP-glucoronosyl and UDP-glucosyl transferase	0.355038	0.234315
247444_at	AT5G62630	expressed protein	0.356891	0.35143
267279_at	AT2G19460	expressed protein	0.357041	0.295296
251133_at	AT5G01240	amino acid permease, putative, strong similarity to AUX1 GI:1531758 from (Arabidopsis thaliana); contains Pfam profile PF01490: Transmembrane amino acid transporter protein	0.357097	0.36151
265400_at	AT2G10940	protease inhibitor/seed storage/lipid transfer protein (LTP) family protein, similar to proline-rich cell wall protein (Medicago sativa) GI:3818416; contains Pfam profile PF00234 Protease inhibitor/seed storage/LTP family	0.35725	0.288402
251169_at	AT3G63210	expressed protein, identical to senescence-associated protein SAG102 (GI::22331931) (Arabidopsis thaliana) (unpublished); contains Pfam profile PF04570: Protein of unknown function (DUF581)	0.358441	0.363299
267064_at	AT2G41110	calmodulin-2/3/5 (CAM2) (CAL1), almost identical to Calmodulin-2/3/5 SP:P25069 from (Arabidopsis thaliana)	0.358563	0.397897
258920_at	AT3G10520	non-symbiotic hemoglobin 2 (HB2) (GLB2), identical to SP:O24521 Non-symbiotic hemoglobin 2 (Hb2) (ARAth GLB2) {Arabidopsis thaliana}	0.358688	0.373018
266334_at	AT2G32380	expressed protein	0.358733	0.283681
265175_at	AT1G23480	glycosyl transferase family 2 protein, similar to cellulose synthase from Agrobacterium tumeficiens (gi:710492) and Agrobacterium radiobacter (gi:710493); contains Pfam glycosyl transferase, group 2 family protein domain PF00535 isoform contains GG acceptor splice site at intron 1	0.359257	0.459837
258399_at	AT3G15540	auxin-responsive protein / indoleacetic acid-induced protein 19 (IAA19), identical to SP:O24409 Auxin-responsive protein IAA19 (Indoleacetic acid-induced protein 19) {Arabidopsis thaliana}	0.361709	0.420192
258728_at	AT3G11800	expressed protein	0.361717	0.273124
263151_at	AT1G54120	expressed protein	0.362275	0.363728
258641_at	AT3G08030	expressed protein, contains Pfam profile PF04862: Protein of unknown function, DUF642	0.363106	0.344708
250032_at	AT5G18170	glutamate dehydrogenase 1 (GDH1), identical to glutamate dehydrogenase 1 (GDH 1) (Arabidopsis thaliana) SWISS-PROT:Q43314	0.363328	0.471873
264900_at	AT1G23080	auxin efflux carrier protein, putative, similar to efflux carrier of polar auxin transport (Brassica juncea) gi:12331173:emb:CAC24691	0.363392	0.244565
251248_at	AT3G62150	multidrug resistant (MDR) ABC transporter, putative, similar to multidrug-resistant protein CjMDR1 GI:14715462 from (Coptis japonica); contains Pfam profiles PF00005: ABC transporter, PF00664: ABC transporter transmembrane region	0.363419	0.34722
256569_at	AT3G19550	expressed protein	0.365847	0.368343
256964_at	AT3G13520	arabinogalactan-protein (AGP12), identical to gi:10880501:gb:AAG24280	0.366034	0.343957
262136_at	AT1G77850	transcriptional factor B3 family protein, similar to auxin response factor 10 GI:6165644 from (Arabidopsis thaliana); contains Pfam profile PF02362: B3 DNA binding domain	0.366395	0.246438
259185_at	AT3G01550	triose phosphate/phosphate translocator, putative, similar to SWISS-PROT:P52178 triose phosphate/phosphate translocator (Cauliflower){Brassica oleracea}	0.366568	0.357105
267532_at	AT2G42040	expressed protein	0.367517	0.42868
246929_at	AT5G25210	expressed protein	0.368464	0.406161
266805_at	AT2G30010	expressed protein	0.368692	0.164205
266140_at	AT2G28120	nodulin family protein, similar to nodulin-like protein (Arabidopsis thaliana) GI:3329368, nodule-specific protein Nlj70 (Lotus japonicus) GI:3329366	0.369634	0.411077
267637_at	AT2G42190	expressed protein, ; similar to GP:9826:X07453	0.36971	0.351569
260411_at	AT1G69890	expressed protein, contains Pfam profile: PF04601 protein of unknown function (DUF569	0.36979	0.398978
264998_at	AT1G67330	expressed protein, contains Pfam profile PF04669: Protein of unknown function (DUF579)	0.371318	0.374495
262881_at	AT1G64890	integral membrane transporter family protein, contains 11 transmembrane domains; contains Pfam PF03092: BT1 family; contains TIGRFAMS TIGR00788: folate/biopterin transporter	0.371594	0.366667
258332_at	AT3G16180	proton-dependent oligopeptide transport (POT) family protein, contains Pfam profile: PF00854 POT family	0.374692	0.274512
257769_at	AT3G23050	auxin-responsive protein / indoleacetic acid-induced protein 7 (IAA7), identical to SP:Q38825:AXI7_ARATH Auxin-responsive protein IAA7 (Indoleacetic acid-induced protein 7)	0.374817	0.49285
258617_at	AT3G03000	calmodulin, putative, similar to calmodulin SP:P04352 from (Chlamydomonas reinhardtii); contains Pfam profile: PF00036 EF hand (4 copies)	0.375685	0.440026
265560_at	AT2G05520	glycine-rich protein (GRP), identical to glycine-rich protein; atGRP (GI:259447) (Arabidopsis thaliana)	0.377284	0.363671
248951_at	AT5G45550	mob1/phocein family protein, contains Pfam profile: PF03637 Mob1/phocein family	0.377317	0.384118
247541_at	AT5G61660	glycine-rich protein	0.377377	0.291658
252422_at	AT3G47550	zinc finger (C3HC4-type RING finger) family protein, contains Pfam domain, PF00097: Zinc finger, C3HC4 type (RING finger)	0.377412	0.43053
264708_at	AT1G09740	ethylene-responsive protein, putative, similar to ER6 protein (Lycopersicon esculentum) GI:5669654; contains Pfam profile PF00582: universal stress protein family	0.378506	0.406634
250277_at	AT5G12940	leucine-rich repeat family protein, contains leucine rich-repeat domains Pfam:PF00560, INTERPRO:IPR001611	0.378957	0.438779
253925_at	AT4G26690	glycerophosphoryl diester phosphodiesterase family protein, weak similarity to glycerophosphodiester phosphodiesterase (Borrelia hermsii) GI:1399038; contains Pfam profile PF03009: Glycerophosphoryl diester phosphodiesterase family	0.379501	0.352357
253810_at	AT4G28220	NADH dehydrogenase-related, similar to 64 kDa mitochondrial NADH dehydrogenase (Neurospora crassa) GI:4753821, alternative NADH-dehydrogenase (Yarrowia lipolytica) GI:3718005; contains Pfam profile PF00070: Pyridine nucleotide-disulphide oxidoreductase	0.379611	0.48912
247597_at	AT5G60860	Ras-related GTP-binding protein, putative, similar to GTP-binding protein GI:303742 from (Pisum sativum)	0.379697	0.315078
259391_s_at	AT1G06360;AT1G06350	[AT1G06360, fatty acid desaturase family protein, similar to delta 9 acyl-lipid desaturase (ADS1) GI:2970034 from (Arabidopsis thaliana) ];[AT1G06350, fatty acid desaturase family protein, similar to delta 9 acyl-lipid desaturase (ADS1) GI:2970034 from (Arabidopsis thaliana) ]	0.380337	0.215832
266396_at	AT2G38790	expressed protein	0.380667	0.357961
252361_at	AT3G48490	expressed protein	0.382075	0.230933
262772_at	AT1G13210	haloacid dehalogenase-like hydrolase family protein, similar to Potential phospholipid-transporting ATPase (EC 3.6.3.1) (Chromaffin granule ATPase) from {Homo sapiens} SP:Q9Y2Q0, {Mus musculus} SP:P98200, {Bos taurus} SP:Q29449; contains InterPro accession IPR005834: Haloacid dehalogenase-like hydrolase; ESTs gb:T45045 and gb:AA394473 come from this gene	0.383198	0.476212
265005_at	AT1G61667	expressed protein, contains Pfam profile PF04398: Protein of unknown function, DUF538	0.383473	0.240466
261791_at	AT1G16170	expressed protein	0.386153	0.457203
259665_at	AT1G55160	expressed protein	0.386277	0.340474
264787_at	AT2G17840	senescence/dehydration-associated protein-related (ERD7), similar to senescence-associated protein 12 (Hemerocallis hybrid cultivar) gi:3551958:gb:AAC34857; strong similarity to early-responsive to dehydration stress ERD7 protein (Arabidopsis thaliana) gi:15320412:dbj:BAB63916; identical to cDNA ERD7 partial cds GI:15320411	0.386907	0.337713
254770_at	AT4G13340	leucine-rich repeat family protein / extensin family protein, similar to extensin-like protein (Lycopersicon esculentum) gi:5917664:gb:AAD55979; contains leucine-rich repeats, Pfam:PF00560; contains proline rich extensin domains, INTERPRO:IPR002965	0.386982	0.23199
252048_at	AT3G52500	aspartyl protease family protein, contains Pfam PF00026: eukaryotic aspartyl protease	0.387191	0.337112
266551_at	AT2G35260	expressed protein	0.38882	0.409746
255714_at	AT4G00300	fringe-related protein, + weak similarity to Fringe (Schistocerca gregaria)(GI:6573138);Fringe encodes an extracellular protein that regulates Notch signalling.	0.389917	0.333043
264071_at	AT2G27920	serine carboxypeptidase S10 family protein, similar to retinoid-inducible serine carboxypeptidase precursor (GI:15146429) (Mus musculus)	0.390013	0.496667
250971_at	AT5G02810	pseudo-response regulator 7 (APRR7), identical to pseudo-response regulator 7 GI:10281004 from (Arabidopsis thaliana)	0.390747	0.284417
245176_at	AT2G47440	DNAJ heat shock N-terminal domain-containing protein, contains Pfam profiles PF00226: DnaJ domain, PF00515: TPR Domain; similar to GP:2104534:AF001308 (T10M13.11)	0.392049	0.416149
259375_at	AT3G16370	GDSL-motif lipase/hydrolase family protein, similar to family II lipases EXL3 GI:15054386, EXL1 GI:15054382, EXL2 GI:15054384 from (Arabidopsis thaliana); contains Pfam profile: PF00657 Lipase Acylhydrolase with GDSL-like motif	0.393432	0.392406
262975_at	AT1G75540	zinc finger (B-box type) family protein, similar to zinc finger protein GB:BAA33202 GI:3618312 from (Oryza sativa)	0.393755	0.411776
259093_at	AT3G04860	expressed protein	0.394435	0.405353
247601_at	AT5G60850	Dof-type zinc finger domain-containing protein, similar to zinc finger protein OBP4 gi:5059396 from (Arabidopsis thaliana); EMBL:AF155817	0.394727	0.467618
265476_at	AT2G15570	thioredoxin M-type 3, chloroplast (TRX-M3), identical to SP:Q9SEU7 Thioredoxin M-type 3, chloroplast precursor (TRX-M3) {Arabidopsis thaliana}	0.395283	0.439351
259280_at	AT3G01150	polypyrimidine tract-binding protein, putative / heterogeneous nuclear ribonucleoprotein, putative, similar to Polypyrimidine tract-binding protein 1 (PTB) (Heterogeneous nuclear ribonucleoprotein I) (hnRNP I) from {Sus scrofa} SP:Q29099, {Mus musculus} SP:P17225; contains InterPro entry IPR000504: RNA-binding region RNP-1 (RNA recognition motif) (RRM)	0.395468	0.374616
263249_at	AT2G31360	delta 9 desaturase (ADS2), identical to delta 9 acyl-lipid desaturase (ADS2) GI:2970036 from (Arabidopsis thaliana)	0.395477	0.233728
250366_at	AT5G11420	expressed protein, contains Pfam profile PF04862: Protein of unknown function, DUF642	0.395522	0.343128
249422_at	AT5G39760	zinc finger homeobox protein-related / ZF-HD homeobox protein-related, predicted proteins, Arabidopsis thaliana	0.395888	0.411551
251899_at	AT3G54400	aspartyl protease family protein, contains Pfam profile: PF00026 eukaryotic aspartyl protease	0.397088	0.20287
256785_at	AT3G13720	prenylated rab acceptor (PRA1) family protein, contains Pfam profile PF03208: Prenylated rab acceptor (PRA1)	0.397092	0.384792
262870_at	AT1G64710	alcohol dehydrogenase, putative, similar to alcohol dehydrogenase GI:551257 from (Nicotiana tabacum)	0.397778	0.390398
259431_at	AT1G01620	plasma membrane intrinsic protein 1C (PIP1C) / aquaporin PIP1.3 (PIP1.3) / transmembrane protein B (TMPB), identical to plasma membrane intrinsic protein 1c SP:Q08733 from (Arabidopsis thaliana)	0.397791	0.402529
265918_at	AT2G15090	fatty acid elongase, putative, similar to fatty acid elongase 1 (GI:881615)	0.39804	0.236096
262096_at	AT1G56010	transcription activator NAC1 (NAC1), contains Pfam PF02365: No apical meristem (NAM) domain; identical to NAC1 GB:AAF21437 GI:6649236 from (Arabidopsis thaliana)	0.398109	0.374643
251376_at	AT3G60630	scarecrow transcription factor family protein, scarecrow-like 6, Arabidopsis thaliana, EMBL:AF036303	0.399116	0.343075
245414_at	AT4G17310	expressed protein	0.399474	0.311278
260676_at	AT1G19450	integral membrane protein, putative / sugar transporter family protein, similar to GB:U43629 GI:1209756 integral membrane protein from (Beta vulgaris); contains Pfam profile PF00083: major facilitator superfamily protein; contains TIGRfam TIGR00879: Sugar transporter	0.400028	0.464057
256060_at	AT1G07050	CONSTANS-like protein-related, contains similarity to photoperiod sensitivity quantitative trait locus (Hd1) GI:11094203 from (Oryza sativa); similar to Zinc finger protein constans-like 15 (SP:Q9FHH8) {Arabidopsis thaliana}	0.401771	0.269538
261566_at	AT1G33230	expressed protein	0.40268	0.378859
257939_at	AT3G19930	sugar transport protein (STP4), identical to GB:S25009 GI:16524 from (Arabidopsis thaliana)	0.40268	0.389009
264449_at	AT1G27460	calmodulin-binding protein, similar to calmodulin-binding protein MPCBP (Zea mays) GI:10086260; contains Pfam profile PF00515: TPR Domain	0.402955	0.358231
248139_at	AT5G54970	expressed protein	0.403871	0.167352
252561_at	AT3G45980	histone H2B, identical to histone H2B Arabidopsis thaliana GI:2407802; contains Pfam profile PF00125 Core histone H2A/H2B/H3/H4	0.403996	0.268
262488_at	AT1G21830	expressed protein, EST gb:T21171 comes from this gene	0.404832	0.491725
257294_at	AT3G15570	phototropic-responsive NPH3 family protein, contains NPH3 family domain, Pfam:PF03000	0.405648	0.44475
246184_at	AT5G20950	glycosyl hydrolase family 3 protein, beta-D-glucan exohydrolase, Nicotiana tabacum, EMBL:AB017502	0.406965	0.307265
263606_at	AT2G16280	very-long-chain fatty acid condensing enzyme, putative, similar to fatty acid condensing enzyme CUT1 GI:5001734 from (Arabidopsis thaliana)	0.40852	0.470467
262657_at	AT1G14210	ribonuclease T2 family protein, contains similarity to RNase GI:7768564 from (Nicotiana tabacum); contains Pfam profile PF00445: Ribonuclease T2 family	0.408593	0.242719
265663_at	AT2G24290	expressed protein	0.409743	0.439472
258369_at	AT3G14310	pectinesterase family protein, contains Pfam profiles: PF01095 pectinesterase, PF04043 plant invertase/pectin methylesterase inhibitor ;similar to pectin methylesterase GB:Q42534 from (Arabidopsis thaliana)	0.410323	0.279749
262910_at	AT1G59710	expressed protein, contains Pfam profile: PF04601 protein of unknown function (DUF569	0.410377	0.429279
262793_at	AT1G13110	cytochrome P450 71B7 (CYP71B7), identical to (SP:Q96514) cytochrome P450 71B7 (Arabidopsis thaliana); PF:00067 Cytochrome P450 family. ESTs gb:T44875, gb:T04814, gb:R65111, gb:T44310 and gb:T04541 come from this gene; identical to cDNA cytochrome P450 GI:1523795, ATCYP71B7	0.410924	0.281365
260618_at	AT1G53230	TCP family transcription factor 3 (TCP3), identical to transcription factor 3 (TCP3) (Arabidopsis thaliana) (GI:3243274); similar to flower development protein cycloidea (cyc3) GI:6358611 from (Misopates orontium)	0.410974	0.266364
251225_at	AT3G62660	glycosyl transferase family 8 protein, low similarity to glycosyl transferase lgtC - Neisseria gonorrhoeae, EMBL:AF208062; contains Pfam glycosyl transferase family 8 domain PF01501	0.411282	0.456073
257154_at	AT3G27210	expressed protein	0.411829	0.268433
255690_at	AT4G00360	cytochrome P450, putative	0.412102	0.406227
250412_at	AT5G11150	synaptobrevin / vesicle-associated membrane protein 713 (VAMP713), identified as AtVAMP713 by Sanderfoot, A.A., et al. in Plant Physiol. 124: 1558-69 (2000); similar to Vesicle-associated membrane protein 722 (AtVAMP722) Synaptobrevin-related protein 1 (SP:P47192) {Arabidopsis thaliana}; synaptobrevin-like protein Sybl1, Mus musculus, EMBL:MMU133536	0.412362	0.270443
247937_at	AT5G57110	calcium-transporting ATPase 8, plasma membrane-type / Ca(2+)-ATPase isoform 8 (ACA8), identical to calcium-transporting ATPase 8, plasma membrane-type SP:Q9LF79 from (Arabidopsis thaliana)	0.412382	0.229596
264521_at	AT1G10020	expressed protein	0.415171	0.403084
249220_at	AT5G42420	transporter-related, low similarity to phosphoenolpyruvate/phosphate translocator precursor (Mesembryanthemum crystallinum) GI:9295275, glucose-6-phosphate/phosphate-translocator precursor (Solanum tuberosum) GI:2997593	0.415742	0.277836
252135_at	AT3G50830	stress-responsive protein, putative, similar to cold acclimation WCOR413-like protein gamma form (Hordeum vulgare) gi:18449100:gb:AAL69988; similar to stress-regulated protein SAP1 (Xerophyta viscosa) gi:21360378:gb:AAM47505; identical to cDNA cold acclimation protein WCOR413-like protein beta form GI:10121842	0.416296	0.460493
261728_at	AT1G76160	multi-copper oxidase type I family protein, similar to pollen-specific BP10 protein (SP:Q00624)(Brassica napus); contains Pfam profile: PF00394 Multicopper oxidase	0.418131	0.264687
252166_at	AT3G50500	protein kinase, putative, similar to abscisic acid-activated protein kinase (Vicia faba) gi:6739629:gb:AAF27340	0.418914	0.41958
259786_at	AT1G29660	GDSL-motif lipase/hydrolase family protein, low similarity to family II lipase EXL1 (Arabidopsis thaliana) GI:15054382; contains InterPro Entry IPR001087 Lipolytic enzyme, G-D-S-L family	0.419357	0.31017
254255_at	AT4G23220	protein kinase family protein, contains Pfam PF00069: Protein kinase domain	0.42027	0.458065
259137_at	AT3G10300	calcium-binding EF hand family protein, low similarity to SP:P12815 Programmed cell death protein 6 (Probable calcium-binding protein ALG-2) {Mus musculus}; contains INTERPRO:IPR002048 calcium-binding EF-hand domain	0.420816	0.431449
254387_at	AT4G21850	methionine sulfoxide reductase domain-containing protein / SeIR domain-containing protein, low similarity to pilin-like transcription factor (Homo sapiens) GI:5059062, SP:P14930 Peptide methionine sulfoxide reductase msrA/msrB (EC 1.8.4.6) {Neisseria gonorrhoeae}; contains Pfam profile PF01641: SelR domain	0.421588	0.357868
259955_s_at	AT1G75080;AT1G19350	[AT1G75080, brassinosteroid signalling positive regulator (BZR1), identical to to BZR1 protein (Arabidopsis thaliana) gi:20270971:gb:AAM18490 ];[AT1G19350, brassinosteroid signalling positive regulator, putative, similar to BZR1 protein (Arabidopsis thaliana) gi:20270971:gb:AAM18490 ]	0.421837	0.406318
260776_at	AT1G14580	zinc finger (C2H2 type) family protein, similar to zinc finger protein ID1 GB:AAC18941 GI:3170601 from (Zea mays) contains Pfam domain, PF00096: Zinc finger, C2H2 type	0.422266	0.325038
257892_at	AT3G17020	universal stress protein (USP) family protein, similar to early nodulin ENOD18 (Vicia faba) GI:11602747; contains Pfam profile PF00582: universal stress protein family	0.424719	0.442033
250398_at	AT5G11000	expressed protein	0.425115	0.354515
253455_at	AT4G32020	expressed protein, NuLL	0.426567	0.499774
246633_at	AT1G29720	protein kinase family protein, contains eukaryotic protein kinase domain, INTERPRO:IPR000719	0.428175	0.33758
247405_at	AT5G62880	Rac-like GTP-binding protein (ARAC10), identical to rac GTP binding protein Arac10 (Arabidopsis thaliana) GI:3702964, rac-like GTP binding protein Arac10 (Arabidopsis thaliana) GI:7211193; contains Pfam profile: PF00071 Ras family	0.428204	0.445941
248646_at	AT5G49100	expressed protein	0.428552	0.318128
253412_at	AT4G33000	calcineurin B-like protein 10 (CBL10), identical to calcineurin B-like protein 10 (Arabidopsis thaliana) GI:29150248	0.430002	0.409786
246508_at	AT5G16150	hexose transporter, putative, strong similarity to hexose transporter (Arabidopsis thaliana) GI:8347250; contains Pfam profile PF00083: major facilitator superfamily protein	0.43003	0.428887
249118_at	AT5G43870	expressed protein	0.430055	0.443072
252272_at	AT3G49670	leucine-rich repeat transmembrane protein kinase, putative, CLAVATA1 receptor kinase, Arabidopsis thaliana, EMBL:ATU96879	0.430156	0.263733
257610_at	AT3G13810	zinc finger (C2H2 type) family protein, similar to finger protein pcp1 GB:S48856 from (Solanum tuberosum) contains Pfam domain, PF00096: Zinc finger, C2H2 type	0.431407	0.375137
245138_at	AT2G45190	axial regulator YABBY1 (YABBY1) / abnormal floral organs protein (AFO) / filamentous flower protein (FIL), identical to YABBY1 (Arabidopsis thaliana) GI:4928749, abnormal floral organs protein (AFO) (Arabidopsis thaliana) GI:4322477; supporting cDNA gi:4322476:gb:AF087015.1:AF087015	0.431929	0.406307
253860_at	AT4G27700	rhodanese-like domain-containing protein, contains rhodanese-like domain PF00581	0.433133	0.459964
257867_at	AT3G17780	expressed protein	0.433978	0.278796
260799_at	AT1G78270	UDP-glucose glucosyltransferase, putative, similar to UDP-glucose glucosyltransferase GI:3928543 from (Arabidopsis thaliana)	0.437038	0.445172
247132_at	AT5G66200	armadillo/beta-catenin repeat family protein, contains Pfam profile: PF00514 armadillo/beta-catenin-like repeat	0.437289	0.419249
259466_at	AT1G19050	two-component responsive regulator / response regulator 7 (ARR7), identical to response regulator 7 GI:3953603 from (Arabidopsis thaliana)	0.438476	0.407077
264462_at	AT1G10200	transcription factor LIM, putative, strong similarity to transcription factor Ntlim1 (Nicotiana tabacum) GI:5689136, LIM domain protein WLIM-1 (Helianthus annuus) GI:5070280; contains Pfam profile PF00412: LIM domain	0.438657	0.210338
251413_at	AT3G60320	expressed protein, contains Pfam profiles: PF04782: protein of unknown function (DUF632), PF04783: protein of unknown function (DUF630)	0.439788	0.267571
263693_at	AT1G31200	expressed protein	0.4443	0.322356
254785_at	AT4G12730	fasciclin-like arabinogalactan-protein (FLA2), identical to gi_13377778_gb_AAK20858	0.44484	0.318692
267355_at	AT2G39900	LIM domain-containing protein, similar to pollen specific LIM domain protein 1b (Nicotiana tabacum) GI:6467905, PGPS/D1 (Petunia x hybrida) GI:4105772; contains Pfam profile PF00412: LIM domain	0.445113	0.374181
255810_at	AT4G10140	expressed protein	0.44544	0.484213
259072_at	AT3G11700	beta-Ig-H3 domain-containing protein / fasciclin domain-containing protein, contains Pfam profile PF02469: Fasciclin domain	0.446803	0.432238
256237_at	AT3G12610	DNA-damage-repair/toleration protein, putative (DRT100), similar to DNA-damage-repair/toleration protein DRT100 (Precursor) SWISS-PROT:Q00874, NCBI_gi:5701788; contains multiple LRR repeats Pfam profile: PF00560	0.446951	0.2106
267158_at	AT2G37640	expansin, putative (EXP3), identical to Alpha-expansin 3 precursor (At-EXP3)(Arabidopsis thaliana) SWISS-PROT:O80932; alpha-expansin gene family, PMID:11641069	0.447168	0.2787
264953_at	AT1G77120	alcohol dehydrogenase (ADH), identical to alcohol dehydrogenase GI:469467 from (Arabidopsis thaliana)	0.447235	0.376817
254178_at	AT4G23880	expressed protein	0.447716	0.375264
253813_at	AT4G28150	expressed protein	0.447911	0.400293
252406_at	AT3G47670	similar to pectinesterase family protein [Arabidopsis thaliana] (TAIR:At1g53840.1); similar to pectin methylesterase [Lycopersicon esculentum] (GB:AAL02367.1); contains InterPro domain Plant invertase/pectin methylesterase inhibitor (InterPro:IPR007186); contains InterPro domain Pectinesterase inhibitor (InterPro:IPR006501)	0.448379	0.447562
252879_at	AT4G39390	transporter-related, low similarity to glucose-6-phosphate/phosphate-translocator precursor (Solanum tuberosum) GI:2997593	0.449446	0.403989
252412_at	AT3G47295	expressed protein	0.45035	0.382962
267260_at	AT2G23130	arabinogalactan-protein (AGP17), identical to gi_11935086_gb_AAG41963	0.45048	0.341759
245533_at	AT4G15130	cholinephosphate cytidylyltransferase, putative / phosphorylcholine transferase, putative / CTP:phosphocholine cytidylyltransferase, putative, strong similarity to CTP:phosphorylcholine cytidylyltransferase (Arabidopsis thaliana) GI:21668498; contains Pfam profile PF01467: Cytidylyltransferase; identical to cDNA AtCCT2 for CTP:phosphorylcholine cytidylyltransferase GI:21668499	0.45088	0.486618
251672_at	AT3G57230	MADS-box protein (AGL16), MADS-box transcription factor DEFH125 - Antirrhinum majus, PIR:T17029; contains Pfam domain PF00319: SRF-type transcription factor (DNA-binding and dimerisation domain); contains Pfam domain PF01486: K-box region	0.451107	0.469352
265245_at	AT2G43060	expressed protein, similar to cDNA bHLH transcription factor (bHLH zeta gene) GI:32563005	0.451575	0.423063
250254_at	AT5G13710	sterol 24-C-methyltransferase, putative, similar to SP:P25087 Sterol 24-C-methyltransferase, Delta(24)-sterol C- methyltransferase, Saccharomyces cerevisiae	0.451643	0.286223
265419_at	AT2G20840	secretory carrier membrane protein (SCAMP) family protein, contains Pfam domain, PF04144: SCAMP family	0.453497	0.427627
261530_at	AT1G63460	glutathione peroxidase, putative, contains Pfam profile: PF00255 glutathione peroxidases	0.453586	0.444795
247867_at	AT5G57630	CBL-interacting protein kinase 21, putative (CIPK21), identical to CBL-interacting protein kinase 21 (Arabidopsis thaliana) gi:14334390:gb:AAK59696	0.454378	0.399429
266001_at	AT2G24150	expressed protein, contains Pfam profile PF03006: Uncharacterised protein family (Hly-III / UPF0073)	0.454941	0.453171
252098_at	AT3G51330	aspartyl protease family protein, contains Eukaryotic and viral aspartyl proteases active site, PROSITE:PS00141	0.455057	0.448943
254057_at	AT4G25170	expressed protein	0.455417	0.432934
250300_at	AT5G11890	expressed protein	0.456303	0.344652
257279_at	AT3G14430	expressed protein	0.456522	0.349754
260856_at	AT1G21910	encodes a member of the DREB subfamily A-5 of ERF/AP2 transcription factor family. The protein contains one AP2 domain. There are 15 members in this subfamily including RAP2.1, RAP2.9 and RAP2.10.	0.45688	0.505784
248179_at	AT5G54380	protein kinase family protein, contains protein kinase domain, Pfam:PF00069	0.457429	0.43682
260914_at	AT1G02640	glycosyl hydrolase family 3 protein, similar to beta-xylosidase GB:Z84377 GI:2102655 from (Aspergillus niger)	0.457833	0.503449
257071_at	AT3G28180	glycosyl transferase family 2 protein, similar to beta-(1-3)-glucosyl transferase GB:AAC62210 GI:3687658 from (Bradyrhizobium japonicum), cellulose synthase from Agrobacterium tumeficiens (gi:710492) and Agrobacterium radiobacter (gi:710493); contains Pfam glycosyl transferase, group 2 family protein domain PF00535	0.458059	0.2397
263421_at	AT2G17230	phosphate-responsive 1 family protein, similar to phi-1 (phosphate-induced gene) (Nicotiana tabacum) GI:3759184; contains Pfam profile PF04674: Phosphate-induced protein 1 conserved region	0.459558	0.267104
258676_at	AT3G08600	expressed protein	0.459922	0.471603
260051_at	AT1G78210	hydrolase, alpha/beta fold family protein, low similarity to hydrolases from Rhodococcus sp. EtbD2 GI:3273241, EtbD1 GI:3273239; contains Pfam profile PF00561: hydrolase, alpha/beta fold family	0.461719	0.374774
254563_at	AT4G19120	early-responsive to dehydration stress protein (ERD3), identical to ERD3 protein (Arabidopsis thaliana) GI:15320410; contains Pfam profile PF03141: Putative methyltransferase; identical to cDNA ERD3 GI:15320409	0.461858	0.173559
246510_at	AT5G15410	cyclic nucleotide-regulated ion channel / cyclic nucleotide-gated channel (CNGC2), identical to cyclic nucleotide-gated cation channel GI:3894399 from (Arabidopsis thaliana)	0.46272	0.389363
251346_at	AT3G60980	pentatricopeptide (PPR) repeat-containing protein, contains Pfam profile PF01535: PPR repeat	0.462749	0.48939
254656_at	AT4G18070	expressed protein	0.463311	0.403157
263914_at	AT2G36400	expressed protein, nearly identical to transcription activator GRL3 (Arabidopsis thaliana) GI:21539884 (unpublished); supporting cDNA gi:21539883:gb:AY102636.1:	0.464605	0.369901
260896_at	AT1G29310	protein transport protein sec61, putative, similar to PfSec61 (Plasmodium falciparum) GI:3057044; contains Pfam profile PF00344: eubacterial secY protein	0.465156	0.25282
251864_at	AT3G54920	pectate lyase, putative / powdery mildew susceptibility protein (PMR6), identical to powdery mildew susceptibility protein (Arabidopsis thaliana) GI:22506901; similar to pectate lyase 2 GP:6606534 from (Musa acuminata)	0.465624	0.459022
259664_at	AT1G55330	arabinogalactan-protein (AGP21)	0.467123	0.384112
247318_at	AT5G63990	3'(2'),5'-bisphosphate nucleotidase, putative / inositol polyphosphate 1-phosphatase, putative, similar to SP:Q42546 3'(2'),5'-bisphosphate nucleotidase (EC 3.1.3.7) {Arabidopsis thaliana}; contains Pfam profile PF00459: Inositol monophosphatase family	0.467533	0.377143
256396_at	AT3G06150	expressed protein	0.46797	0.465524
261057_at	AT1G01230	ORMDL family protein, contains Pfam domain PF04061: ORMDL family	0.468839	0.460313
259181_at	AT3G01690	expressed protein	0.469014	0.4504
263537_at	AT2G24790	zinc finger (B-box type) family protein	0.46955	0.443424
247188_at	AT5G65430	14-3-3 protein GF14 kappa (GRF8), identical to 14-3-3 protein GF14 kappa GI:5802794, SP:P48348 from (Arabidopsis thaliana)	0.470696	0.422884
249988_at	AT5G18310	expressed protein, predicted proteins, Drosophila melanogaster	0.47109	0.428809
254580_at	AT4G19390	expressed protein	0.471187	0.431516
247192_at	AT5G65360	histone H3, identical to histone H3 from Zea mays SP:P05203, Medicago sativa GI:166384, Encephalartos altensteinii SP:P08903, Pisum sativum SP:P02300; contains Pfam profile PF00125 Core histone H2A/H2B/H3/H4	0.471514	0.229837
263264_at	AT2G38810	histone H2A, putative, strong similarity to histone H2A.F/Z Arabidopsis thaliana GI:2407800; contains Pfam profile PF00125 Core histone H2A/H2B/H3/H4	0.471709	0.341698
245930_at	AT5G09240	transcriptional coactivator p15 (PC4) family protein, similar to SP:P11031 Activated RNA polymerase II transcriptional coactivator p15 precursor (PC4) (p14) (Single-stranded DNA binding protein p9) {Mus musculus}; contains Pfam profile PF02229: Transcriptional Coactivator p15 (PC4)	0.472855	0.399522
246144_at	AT5G20110	dynein light chain, putative, similar to SP:O02414 Dynein light chain LC6, flagellar outer arm {Anthocidaris crassispina}; contains Pfam profile PF01221: Dynein light chain type 1	0.473405	0.39145
246143_at	AT5G19980	integral membrane family protein, contains Pfam profile: PF00892 Integral membrane protein; similar to LPG2 protein (GI:9998817) (Leishmania mexicana)	0.473537	0.464647
262205_at	AT2G01080	expressed protein	0.474027	0.425304
250151_at	AT5G14570	transporter, putative, similar to trans-membrane nitrate transporter protein AtNRT2:1 (Arabidopsis thaliana) GI:3747058, high-affinity nitrate transporter ACH1 (Arabidopsis thaliana) GI:3608362; contains Pfam profile PF00083: Sugar (and other) transporter	0.474196	0.41226
250434_at	AT5G10390	histone H3, identical to histone H3 from Zea mays SP:P05203, Medicago sativa GI:166384, Encephalartos altensteinii SP:P08903, Pisum sativum SP:P02300; contains Pfam profile PF00125 Core histone H2A/H2B/H3/H4	0.475021	0.217667
253253_at	AT4G34750	auxin-responsive protein, putative / small auxin up RNA (SAUR_E), contains similarity to indole-3-acetic acid induced protein ARG7 SP:P32295 from (Phaseolus aureus)	0.475115	0.477985
255450_at	AT4G02850	phenazine biosynthesis PhzC/PhzF family protein, contains Pfam profile: PF02567 phenazine biosynthesis-like protein	0.477047	0.335213
259014_at	AT3G07320	glycosyl hydrolase family 17 protein, similar to beta-1,3-glucanase from GI:6714534 (Salix gilgiana)	0.477127	0.337892
259171_at	AT3G03590	SWIB complex BAF60b domain-containing protein, contains Pfam profile PF02201: BAF60b domain of the SWIB complex	0.47965	0.414703
265104_at	AT1G31020	thioredoxin o (TRXO2), similar to thioredoxin 2 from Saccharomyces cerevisiae GI:173050, 3'-end of protein contains similarity to thioredoxins; contains Pfam profile: PF00085 Thioredoxin; identical to cDNA thioredoxin o (TRXO2) GI:15081458	0.479914	0.470064
247768_at	AT5G58900	myb family transcription factor, contains Pfam profile: PF00249 myb-like DNA-binding domain	0.48126	0.392682
248833_at	AT5G47120	Bax inhibitor-1 putative / BI-1 putative, SP:Q9LD45: Bax inhibitor-1 (BI-1) (AtBI-1). (Mouse-ear cress) {Arabidopsis thaliana}	0.481333	0.504585
252118_at	AT3G51400	expressed protein, contains Pfam profile PF03087: Arabidopsis protein of unknown function	0.483001	0.436404
246864_at	AT5G25900	ent-kaurene oxidase, putative (GA3) / cytochrome P450, identical to GA3 (Arabidopsis thaliana) GI:3342249; similar to ent-kaurene oxidase (Cucurbita maxima) GI:11934675; contains Pfam profile PF00067: Cytochrome P450	0.484175	0.448795
259474_at	AT1G19130	expressed protein	0.486414	0.408988
264262_at	AT1G09200	histone H3, identical to histone H3 from Zea mays SP:P05203, Medicago sativa GI:166384, Encephalartos altensteinii SP:P08903, Pisum sativum SP:P02300; contains Pfam profile PF00125 Core histone H2A/H2B/H3/H4	0.486492	0.225711
253278_at	AT4G34220	leucine-rich repeat transmembrane protein kinase, putative, protein kinase TMKL1, Arabidopsis thaliana, PID:E353150	0.486686	0.44418
259523_at	AT1G12500	phosphate translocator-related, low similarity to glucose-6-phosphate/phosphate-translocator precursor (Zea mays) GI:2997589, phosphoenolpyruvate/phosphate translocator precursor (Mesembryanthemum crystallinum) GI:9295275, SP:P21727:CPTR_PEA Triose phosphate/phosphate translocator, chloroplast precursor (CTPT) {Pisum sativum}	0.487983	0.436554
258866_at	AT3G03180	Got1-like family protein, contains Pfam profile: PF04178 Got1-like family	0.489116	0.425217
255569_at	AT4G01320	CAAX protease, putative (STE24), contains Pfam domain, PF01435: Peptidase family M48	0.489675	0.469278
256503_at	AT1G75250	myb family transcription factor, contains PFAM profile: PF00249 myb-like DNA binding domain	0.490813	0.469069
248062_at	AT5G55450	protease inhibitor/seed storage/lipid transfer protein (LTP) family protein, contains Pfam protease inhibitor/seed storage/LTP family domain PF00234	0.490872	0.43337
246483_at	AT5G16000	leucine-rich repeat family protein / protein kinase family protein, contains Pfam domains PF00560: Leucine Rich Repeat and PF00069: Protein kinase domain	0.490878	0.485121
261873_at	AT1G11350	S-locus lectin protein kinase family protein, contains Serine/Threonine protein kinases active-site signature, PROSITE:PS00108	0.491058	0.469813
258371_at	AT3G14410	transporter-related, low similarity to SP:Q96A29 GDP-fucose transporter 1 {Homo sapiens}, phosphoenolpyruvate/phosphate translocator precursor (Mesembryanthemum crystallinum) GI:9295275; contains 10 predicted transmembrane domains;	0.491673	0.435007
262711_at	AT1G16500	expressed protein	0.492094	0.255529
262226_at	AT1G53885	senescence-associated protein-related, similar to senescence-associated protein SAG102 (GI:22331931) (Arabidopsis thaliana);	0.493909	0.426189
250974_at	AT5G02820	DNA topoisomerase VIA (SPO11), identical to topoisomerase 6 subunit A (spo11) (Arabidopsis thaliana) GI:12331186	0.496818	0.36668
245642_at	AT1G25275	expressed protein	0.499769	0.482908
258151_at	AT3G18080	glycosyl hydrolase family 1 protein, contains Pfam PF00232 : Glycosyl hydrolase family 1 domain; TIGRFAM TIGR01233: 6-phospho-beta-galactosidase; similar to beta-glucosidase BGQ60 precursor GB:A57512 (Hordeum vulgare); similar to beta-mannosidase enzyme (GI:17226270) (Lycopersicon esculentum)	0.500782	0.397336

## Sheet: Table S3
Table S3
MIPS Functional Classification of genes regulated in both the mutant and in the wild-type within the first 2 hours (cutoff pValue < 0.005)
UP-REGULATED GENES										DOWN-REGULATED GENES
FUNCTIONAL CATEGORY	abs SET	rel SET	genes SET	abs GENOME	rel GENOME	rel SETminusGENOME	P-VALUE			FUNCTIONAL CATEGORY	abs SET	rel SET	genes SET	abs GENOME	rel GENOME	rel SETminusGENOME	P-VALUE
01 METABOLISM	176	36.9	AT1G01120 AT1G02390 AT1G02400 AT1G02850 AT1G04220 AT1G05100 AT1G05560 AT1G06000 AT1G06430 AT1G07510 AT1G07720 AT1G10370 AT1G10900 AT1G11410 AT1G17050 AT1G17420 AT1G17840 AT1G19300 AT1G20510 AT1G26560 AT1G32900 AT1G33260 AT1G34750 AT1G49430 AT1G49740 AT1G51440 AT1G51760 AT1G54100 AT1G55210 AT1G56600 AT1G56650 AT1G57590 AT1G62180 AT1G64400 AT1G65800 AT1G66880 AT1G72770 AT1G73010 AT1G73080 AT1G74310…	4932	17.3	19.6	6.33851e-25			11 TRANSCRIPTION	57	16.9	AT1G02340 AT1G05805 AT1G06160 AT1G13260 AT1G22590 AT1G25560 AT1G33240 AT1G46768 AT1G56010 AT1G68520 AT1G68840 AT1G69490 AT1G69780 AT1G71030 AT1G73830 AT1G74840 AT1G75080 AT1G77850 AT2G01930 AT2G02080 AT2G18300 AT2G25900 AT2G27050 AT2G31380 AT2G36080 AT2G39140 AT2G43060 AT2G45160 AT3G02380 AT3G04670 AT3G07650 AT3G28910 AT3G29035 AT3G47620 AT3G48360 AT3G50700 AT3G56980 AT3G57040 AT3G58120 AT3G60630…	2664	9.37	7.53	8.16555e-06
01.01.09.04.02 degradation of phenylalanine	2	0.42	AT2G24850 AT5G53970	5	0.01	0.41	0.0027085			11.02 RNA synthesis	55	16.3	AT1G02340 AT1G05805 AT1G06160 AT1G13260 AT1G22590 AT1G25560 AT1G33240 AT1G46768 AT1G56010 AT1G68520 AT1G68840 AT1G69490 AT1G69780 AT1G71030 AT1G73830 AT1G74840 AT1G75080 AT1G77850 AT2G01930 AT2G02080 AT2G18300 AT2G25900 AT2G27050 AT2G31380 AT2G36080 AT2G43060 AT2G45160 AT3G02380 AT3G04670 AT3G07650 AT3G28910 AT3G29035 AT3G47620 AT3G48360 AT3G50700 AT3G56980 AT3G57040 AT3G58120 AT3G60630 AT4G00950…	2298	8.08	8.22	4.15475e-07
01.01.09.05.02 degradation of tyrosine	2	0.42	AT2G24850 AT5G53970	4	0.01	0.41	0.00164333			11.02.03 mRNA synthesis	55	16.3	AT1G02340 AT1G05805 AT1G06160 AT1G13260 AT1G22590 AT1G25560 AT1G33240 AT1G46768 AT1G56010 AT1G68520 AT1G68840 AT1G69490 AT1G69780 AT1G71030 AT1G73830 AT1G74840 AT1G75080 AT1G77850 AT2G01930 AT2G02080 AT2G18300 AT2G25900 AT2G27050 AT2G31380 AT2G36080 AT2G43060 AT2G45160 AT3G02380 AT3G04670 AT3G07650 AT3G28910 AT3G29035 AT3G47620 AT3G48360 AT3G50700 AT3G56980 AT3G57040 AT3G58120 AT3G60630 AT4G00950…	2149	7.56	8.74	4.71242e-08
01.02.03.01 sulfate assimilation	3	0.63	AT1G62180 AT4G04610 AT4G21990	13	0.04	0.59	0.00117916			11.02.03.04 transcriptional control	55	16.3	AT1G02340 AT1G05805 AT1G06160 AT1G13260 AT1G22590 AT1G25560 AT1G33240 AT1G46768 AT1G56010 AT1G68520 AT1G68840 AT1G69490 AT1G69780 AT1G71030 AT1G73830 AT1G74840 AT1G75080 AT1G77850 AT2G01930 AT2G02080 AT2G18300 AT2G25900 AT2G27050 AT2G31380 AT2G36080 AT2G43060 AT2G45160 AT3G02380 AT3G04670 AT3G07650 AT3G28910 AT3G29035 AT3G47620 AT3G48360 AT3G50700 AT3G56980 AT3G57040 AT3G58120 AT3G60630 AT4G00950…	2117	7.45	8.85	2.85129e-08
01.02.03.03 assimilatory reduction of sulfur	3	0.63	AT1G62180 AT4G04610 AT4G21990	3	0.01	0.62	4.67276e-06			16.03.01 DNA binding	29	8.63	AT1G02340 AT1G05805 AT1G06160 AT1G13260 AT1G32540 AT1G33240 AT1G46768 AT1G68840 AT1G69780 AT1G71030 AT1G73830 AT1G74840 AT1G75080 AT2G01930 AT2G36320 AT2G45850 AT3G23830 AT3G28910 AT3G45980 AT3G54560 AT3G56980 AT4G25470 AT5G08520 AT5G25190 AT5G37260 AT5G39660 AT5G59430 AT5G59780 AT5G61590	1394	4.9	3.73	0.00243067
01.04 phosphate metabolism	63	13.2	AT1G05100 AT1G06430 AT1G07510 AT1G10900 AT1G11410 AT1G17840 AT1G33260 AT1G34750 AT1G65800 AT1G66880 AT1G72770 AT1G73010 AT1G73080 AT1G74310 AT1G74360 AT1G77280 AT1G78200 AT2G13790 AT2G17220 AT2G18230 AT2G18790 AT2G30040 AT2G31880 AT2G32680 AT2G33580 AT2G34660 AT3G03770 AT3G05640 AT3G05650 AT3G09830 AT3G14720 AT3G17790 AT3G21250 AT3G23120 AT3G50930 AT3G55130 AT3G62260 AT4G02410 AT4G04490 AT4G08850…	1863	6.55	6.65	8.77608e-08			16.17.09 heavy metal binding (Cu, Fe, Zn)	22	6.54	AT1G49200 AT1G68520 AT1G76160 AT1G76410 AT2G17450 AT2G31380 AT2G36320 AT2G37950 AT3G02380 AT3G07650 AT3G47160 AT3G50700 AT4G03510 AT4G11360 AT4G17245 AT4G17810 AT4G22010 AT4G39070 AT5G18650 AT5G22920 AT5G57660 AT5G60710	983	3.45	3.09	0.00341679
01.05 C-compound and carbohydrate metabolism	53	11.1	AT1G02850 AT1G05560 AT1G06000 AT1G19300 AT1G26560 AT1G32900 AT1G54100 AT1G56600 AT1G57590 AT2G04570 AT2G19440 AT2G22240 AT2G26600 AT2G29350 AT2G34850 AT2G36800 AT2G37580 AT2G39420 AT2G43570 AT3G11420 AT3G15350 AT3G15650 AT3G16910 AT3G17790 AT3G21560 AT3G23920 AT3G44860 AT3G46670 AT3G48460 AT3G50760 AT3G51000 AT3G54420 AT3G55430 AT4G01070 AT4G01700 AT4G15490 AT4G15550 AT4G17770 AT4G22590 AT4G23990…	1646	5.79	5.31	4.30242e-06			20.01 transported compounds (substrates)	36	10.7	AT1G01490 AT1G05810 AT1G06830 AT1G11260 AT1G11530 AT1G12500 AT1G19770 AT1G22740 AT1G23080 AT1G70940 AT1G77210 AT2G01420 AT2G38120 AT2G38170 AT2G45180 AT3G09580 AT3G16180 AT3G19553 AT3G62950 AT4G15680 AT4G15700 AT4G25050 AT4G26670 AT4G35440 AT4G36670 AT4G36790 AT5G06690 AT5G14940 AT5G18600 AT5G40890 AT5G45040 AT5G47560 AT5G48490 AT5G49740 AT5G57490 AT5G62880	1892	6.65	4.05	0.00338654
01.05.02 sugar, glucoside, polyol and carboxylate metabolism	32	6.72	AT1G02850 AT1G05560 AT1G06000 AT1G19300 AT1G26560 AT1G32900 AT1G56600 AT2G19440 AT2G22240 AT2G26600 AT2G34850 AT2G36800 AT2G37580 AT3G11420 AT3G15350 AT3G21560 AT3G46670 AT3G50760 AT3G55430 AT4G01070 AT4G15490 AT4G15550 AT4G17770 AT4G22590 AT4G23990 AT4G26270 AT4G27560 AT4G39210 AT5G17050 AT5G40390 AT5G56630 AT5G62620	853	3	3.72	2.21618e-05			20.01.01.07.09 chloride transport	2	0.59	AT4G35440 AT5G40890	9	0.03	0.56	0.00475135
01.05.02.01 nucleotide-sugar metabolism	11	2.31	AT1G05560 AT2G34850 AT2G36800 AT3G15350 AT3G21560 AT3G46670 AT4G01070 AT4G15490 AT4G15550 AT4G39210 AT5G17050	185	0.65	1.66	0.000307274			20.01.28 hormone transport	3	0.89	AT1G23080 AT1G70940 AT2G01420	14	0.04	0.85	0.000541582
01.05.03.03 chitin metabolism	3	0.63	AT2G43570 AT3G54420 AT4G01700	14	0.04	0.59	0.00148216			20.03.02.02 symporter	4	1.19	AT1G23080 AT1G70940 AT2G01420 AT5G47560	39	0.13	1.06	0.00113991
01.05.03.03.07 chitin catabolism	3	0.63	AT2G43570 AT3G54420 AT4G01700	14	0.04	0.59	0.00148216			20.03.02.02.01 proton driven symporter	3	0.89	AT1G23080 AT1G70940 AT2G01420	25	0.08	0.81	0.00310812
01.06 lipid, fatty acid and isoprenoid metabolism	31	6.51	AT1G01120 AT1G02390 AT1G02400 AT1G04220 AT1G07720 AT1G10900 AT1G17050 AT1G17420 AT1G49430 AT1G49740 AT1G51440 AT1G64400 AT1G78510 AT2G04350 AT2G04570 AT2G22240 AT2G26170 AT2G38010 AT3G48090 AT3G48460 AT3G51450 AT3G62590 AT4G10955 AT4G15440 AT4G16760 AT4G30340 AT4G37760 AT5G07920 AT5G52570 AT5G55050 AT5G58770	827	2.91	3.6	3.02179e-05			30.01.09.08 hormone mediated signal transduction	8	2.38	AT1G06160 AT1G56010 AT1G74670 AT1G75080 AT1G77850 AT2G27050 AT3G57040 AT5G25190	205	0.72	1.66	0.00317885
01.20 secondary metabolism	30	6.3	AT1G10370 AT1G17420 AT1G20510 AT1G51760 AT1G55210 AT1G56650 AT1G74590 AT1G74710 AT2G06050 AT2G29420 AT2G29450 AT2G29460 AT2G29490 AT2G33590 AT2G36800 AT3G21230 AT3G25780 AT3G26830 AT3G51240 AT3G51450 AT4G03070 AT4G29210 AT4G30210 AT4G30470 AT4G34230 AT4G34710 AT4G39030 AT5G14700 AT5G24810 AT5G26030	426	1.49	4.81	4.84166e-11			32.01.03 osmotic and salt stress response	10	2.97	AT1G56010 AT1G71030 AT1G74840 AT2G16500 AT2G38170 AT3G23830 AT3G28910 AT5G37260 AT5G59430 AT5G59780	205	0.72	2.25	0.000177223
01.20.35 metabolism of secondary products derived from L-phenylalanine and L-tyrosine	12	2.52	AT1G20510 AT1G55210 AT1G56650 AT1G74710 AT2G33590 AT3G21230 AT3G51240 AT4G30210 AT4G30470 AT4G34230 AT4G39030 AT5G14700	129	0.45	2.07	1.89612e-06			32.07.03 detoxification by modification	3	0.89	AT4G15680 AT4G15700 AT5G18600	17	0.05	0.84	0.000985478
01.20.35.01 metabolism of phenylpropanoids	10	2.1	AT1G20510 AT1G55210 AT1G56650 AT2G33590 AT3G21230 AT3G51240 AT4G30210 AT4G30470 AT4G34230 AT5G14700	117	0.41	1.69	2.85876e-05			34 INTERACTION WITH THE ENVIRONMENT	44	13	AT1G02340 AT1G03870 AT1G13260 AT1G29440 AT1G29500 AT1G56010 AT1G70940 AT1G71030 AT1G74670 AT1G74840 AT1G77760 AT2G02950 AT2G06850 AT2G16060 AT2G16500 AT2G18300 AT2G27050 AT2G30520 AT2G38120 AT2G38170 AT2G47450 AT3G19850 AT3G23830 AT3G28910 AT3G51870 AT3G57040 AT4G12730 AT4G25050 AT4G25470 AT4G31820 AT4G32280 AT4G34770 AT4G38580 AT4G38850 AT4G38860 AT5G05690 AT5G14940 AT5G25350 AT5G37260 AT5G40890…	1651	5.81	7.19	4.20129e-07
01.20.35.01.03 metabolism of lignins	5	1.05	AT1G55210 AT2G33590 AT4G30470 AT4G34230 AT5G14700	46	0.16	0.89	0.00100601			34.11 cellular sensing and response to external stimulus	40	11.9	AT1G02340 AT1G13260 AT1G29440 AT1G29500 AT1G56010 AT1G70940 AT1G71030 AT1G74670 AT1G74840 AT1G77760 AT2G02950 AT2G06850 AT2G16060 AT2G16500 AT2G18300 AT2G27050 AT2G30520 AT2G38120 AT2G38170 AT2G47450 AT3G19850 AT3G23830 AT3G28910 AT3G51870 AT3G57040 AT4G25050 AT4G25470 AT4G31820 AT4G32280 AT4G34770 AT4G38580 AT4G38850 AT4G38860 AT5G05690 AT5G14940 AT5G25350 AT5G37260 AT5G40890 AT5G59430 AT5G59780	1489	5.24	6.66	1.22016e-06
01.20.38 metabolism of toxins/drugs	6	1.26	AT1G10370 AT1G74590 AT2G29420 AT2G29450 AT2G29460 AT2G29490	48	0.16	1.1	0.000144846			34.11.01 photoperception and response	10	2.97	AT1G02340 AT1G77760 AT2G02950 AT2G06850 AT2G30520 AT2G47450 AT3G19850 AT4G25050 AT4G31820 AT5G05690	265	0.93	2.04	0.00130883
11.02.03.04.01 transcription activation	7	1.47	AT1G32640 AT1G56170 AT2G46680 AT3G24500 AT3G61890 AT4G34000 AT5G05410	114	0.4	1.07	0.00313273			34.11.03 chemoperception and response	25	7.44	AT1G13260 AT1G29440 AT1G29500 AT1G56010 AT1G71030 AT1G74670 AT1G74840 AT2G06850 AT2G16500 AT2G18300 AT2G27050 AT2G38120 AT2G38170 AT3G23830 AT3G28910 AT3G57040 AT4G32280 AT4G34770 AT4G38850 AT4G38860 AT5G25350 AT5G37260 AT5G40890 AT5G59430 AT5G59780	841	2.95	4.49	2.67034e-05
14 PROTEIN FATE (folding, modification, destination)	78	16.3	AT1G05100 AT1G06430 AT1G07510 AT1G09140 AT1G11410 AT1G33260 AT1G34750 AT1G51760 AT1G60190 AT1G62710 AT1G65800 AT1G66880 AT1G71000 AT1G72770 AT1G73080 AT1G73390 AT1G74310 AT1G74360 AT1G77280 AT1G78200 AT1G78680 AT2G13790 AT2G17220 AT2G18790 AT2G20560 AT2G27420 AT2G30040 AT2G31880 AT2G33580 AT2G37970 AT2G42360 AT3G03770 AT3G05640 AT3G08970 AT3G09440 AT3G09830 AT3G12580 AT3G14067 AT3G14200 AT3G14720…	3104	10.9	5.4	0.000175607			34.11.03.13 osmosensing and response	10	2.97	AT1G56010 AT1G71030 AT1G74840 AT2G16500 AT2G38170 AT3G23830 AT3G28910 AT5G37260 AT5G59430 AT5G59780	208	0.73	2.24	0.000199324
14.01 protein folding and stabilization	15	3.15	AT1G71000 AT2G20560 AT3G08970 AT3G09440 AT3G12580 AT3G14200 AT3G25230 AT3G44110 AT3G62600 AT5G02490 AT5G09590 AT5G22060 AT5G42020 AT5G56010 AT5G56030	248	0.87	2.28	2.1563e-05			36 SYSTEMIC INTERACTION WITH THE ENVIRONMENT	22	6.54	AT1G13260 AT1G29440 AT1G29500 AT1G56010 AT1G71030 AT1G74670 AT1G74840 AT2G06850 AT2G18300 AT2G27050 AT2G38120 AT3G28910 AT3G57040 AT4G32280 AT4G34770 AT4G38850 AT4G38860 AT5G25350 AT5G37260 AT5G57170 AT5G59430 AT5G59780	757	2.66	3.88	0.000112619
14.07 protein modification	54	11.3	AT1G05100 AT1G11410 AT1G33260 AT1G34750 AT1G60190 AT1G62710 AT1G65800 AT1G66880 AT1G72770 AT1G73080 AT1G73390 AT1G74360 AT1G77280 AT1G78200 AT2G13790 AT2G17220 AT2G18790 AT2G30040 AT2G31880 AT2G33580 AT2G37970 AT2G42360 AT3G03770 AT3G05640 AT3G09830 AT3G14720 AT3G17790 AT3G53180 AT3G62260 AT4G02410 AT4G04490 AT4G08850 AT4G11890 AT4G23050 AT4G23150 AT4G23180 AT4G23220 AT4G23260 AT4G23320 AT4G23570…	2165	7.61	3.69	0.00222616			36.20 plant / fungal specific systemic sensing and response	21	6.25	AT1G13260 AT1G29440 AT1G29500 AT1G56010 AT1G71030 AT1G74670 AT1G74840 AT2G06850 AT2G18300 AT2G27050 AT2G38120 AT3G28910 AT3G57040 AT4G32280 AT4G34770 AT4G38850 AT4G38860 AT5G25350 AT5G37260 AT5G59430 AT5G59780	692	2.43	3.82	8.86671e-05
14.07.03 modification by phosphorylation, dephosphorylation, autophosphorylation	42	8.82	AT1G05100 AT1G11410 AT1G33260 AT1G34750 AT1G65800 AT1G66880 AT1G72770 AT1G73080 AT1G74360 AT1G77280 AT1G78200 AT2G13790 AT2G17220 AT2G18790 AT2G30040 AT2G31880 AT2G33580 AT3G03770 AT3G05640 AT3G09830 AT3G14720 AT3G17790 AT3G62260 AT4G02410 AT4G04490 AT4G08850 AT4G11890 AT4G23050 AT4G23150 AT4G23180 AT4G23220 AT4G23260 AT4G23320 AT4G35600 AT5G25440 AT5G40380 AT5G48380 AT5G57050 AT5G57610 AT5G59220…	1243	4.37	4.45	1.47847e-05			36.20.18 plant hormonal regulation	21	6.25	AT1G13260 AT1G29440 AT1G29500 AT1G56010 AT1G71030 AT1G74670 AT1G74840 AT2G06850 AT2G18300 AT2G27050 AT2G38120 AT3G28910 AT3G57040 AT4G32280 AT4G34770 AT4G38850 AT4G38860 AT5G25350 AT5G37260 AT5G59430 AT5G59780	589	2.07	4.18	8.53951e-06
16 PROTEIN WITH BINDING FUNCTION OR COFACTOR REQUIREMENT (structural or catalytic)	151	31.7	AT1G01520 AT1G02270 AT1G06430 AT1G07350 AT1G07510 AT1G09140 AT1G11410 AT1G15100 AT1G17420 AT1G17840 AT1G18330 AT1G20823 AT1G21550 AT1G22190 AT1G23860 AT1G32640 AT1G51090 AT1G51140 AT1G51700 AT1G52080 AT1G55310 AT1G56170 AT1G56650 AT1G60190 AT1G61660 AT1G63840 AT1G64900 AT1G70000 AT1G71000 AT1G72770 AT1G72800 AT1G73080 AT1G74310 AT1G74360 AT1G74430 AT1G77680 AT2G01680 AT2G13790 AT2G15050 AT2G16720…	7027	24.7	7	0.000306505			36.20.18.01 auxin response	14	4.16	AT1G29440 AT1G29500 AT1G56010 AT1G74840 AT2G06850 AT2G38120 AT3G28910 AT4G32280 AT4G34770 AT4G38850 AT4G38860 AT5G37260 AT5G59430 AT5G59780	244	0.85	3.31	1.44354e-06
16.03.01 DNA binding	39	8.19	AT1G01520 AT1G18330 AT1G22190 AT1G32640 AT1G51140 AT1G51700 AT1G56170 AT1G56650 AT1G61660 AT1G74430 AT2G16720 AT2G20880 AT2G23340 AT2G26150 AT2G35940 AT2G40950 AT2G46270 AT2G46510 AT3G09600 AT3G15790 AT3G17609 AT3G23210 AT3G24500 AT3G57540 AT4G01280 AT4G17880 AT4G28140 AT4G34000 AT4G34590 AT4G35550 AT4G36990 AT5G05410 AT5G10550 AT5G11260 AT5G24120 AT5G54930 AT5G57150 AT5G62470 AT5G67300	1394	4.9	3.29	0.0013079			36.20.18.02 ethylen response	10	2.97	AT1G56010 AT1G71030 AT1G74840 AT2G27050 AT2G38120 AT3G28910 AT5G25350 AT5G37260 AT5G59430 AT5G59780	100	0.35	2.62	3.15946e-07
16.17.01 calcium binding	9	1.89	AT1G02270 AT1G21550 AT2G33380 AT2G38750 AT4G38810 AT5G07920 AT5G49480 AT5G55400 AT5G61810	173	0.6	1.29	0.00266456			41.05.19 asymmetries and axis determination	3	0.89	AT1G23080 AT1G70940 AT2G01420	29	0.1	0.79	0.00476879
18.01 regulation by	15	3.15	AT1G34750 AT1G72770 AT1G78200 AT2G13790 AT3G03770 AT3G05640 AT3G14720 AT3G24500 AT3G62260 AT4G23050 AT4G23260 AT5G48380 AT5G57050 AT5G57610 AT5G59220	404	1.42	1.73	0.00365587			47.02.02 root	6	1.78	AT1G13260 AT1G23080 AT1G56010 AT1G70940 AT1G77850 AT2G01420	65	0.22	1.56	0.000120122
20 CELLULAR TRANSPORT, TRANSPORT FACILITIES AND TRANSPORT ROUTES	59	12.3	AT1G05560 AT1G19970 AT1G28480 AT1G44100 AT1G51090 AT1G55910 AT1G61800 AT1G61890 AT1G64780 AT1G64900 AT1G75170 AT1G76970 AT1G79520 AT2G15050 AT2G17500 AT2G23180 AT2G27690 AT2G29120 AT2G34660 AT2G36590 AT2G37180 AT2G41190 AT2G45960 AT2G46430 AT3G13620 AT3G21250 AT3G22370 AT3G23410 AT3G25610 AT3G26210 AT3G26290 AT3G44190 AT3G46450 AT3G47960 AT3G55130 AT3G55640 AT3G61430 AT4G00430 AT4G05020 AT4G10040…	2419	8.51	3.79	0.00231585			70 SUBCELLULAR LOCALIZATION	160	47.6	AT1G02340 AT1G03870 AT1G05805 AT1G05810 AT1G06160 AT1G07070 AT1G10140 AT1G13260 AT1G14890 AT1G20010 AT1G21920 AT1G22590 AT1G22740 AT1G23080 AT1G25560 AT1G27290 AT1G29440 AT1G29500 AT1G32540 AT1G33240 AT1G33250 AT1G46768 AT1G48570 AT1G49200 AT1G49975 AT1G52200 AT1G55370 AT1G56010 AT1G66150 AT1G66890 AT1G68520 AT1G68840 AT1G69490 AT1G69780 AT1G70940 AT1G71030 AT1G71970 AT1G72820 AT1G73830 AT1G74840…	10531	37	10.6	4.45576e-05
20.03 transport facilities	23	4.83	AT1G61800 AT1G61890 AT1G75170 AT2G17500 AT2G29120 AT2G37180 AT2G45960 AT2G46430 AT3G25610 AT3G46450 AT3G47960 AT3G55640 AT3G61430 AT4G00430 AT4G17340 AT4G36640 AT4G37640 AT4G39030 AT5G02270 AT5G13750 AT5G44110 AT5G54860 AT5G65380	600	2.11	2.72	0.000230962			70.10 nucleus	44	13	AT1G02340 AT1G05805 AT1G06160 AT1G13260 AT1G22590 AT1G25560 AT1G29500 AT1G33240 AT1G46768 AT1G68840 AT1G69490 AT1G69780 AT1G71030 AT1G73830 AT1G74840 AT1G75080 AT2G01930 AT2G18300 AT2G27050 AT2G30520 AT2G43060 AT2G45850 AT3G04670 AT3G07650 AT3G26030 AT3G28910 AT3G29035 AT3G45980 AT3G48360 AT3G54560 AT3G56980 AT3G58120 AT4G25470 AT4G25630 AT4G32280 AT5G08520 AT5G17300 AT5G25190 AT5G25350 AT5G37260…	2207	7.76	5.24	0.000466436
20.03.01 channel / pore class transport	7	1.47	AT2G29120 AT2G37180 AT2G45960 AT2G46430 AT3G61430 AT4G00430 AT4G17340	123	0.43	1.04	0.00476041
32 CELL RESCUE, DEFENSE AND VIRULENCE	91	19.1	AT1G01470 AT1G01520 AT1G02270 AT1G10370 AT1G17420 AT1G17870 AT1G18330 AT1G19570 AT1G22770 AT1G28480 AT1G32640 AT1G54050 AT1G55210 AT1G56650 AT1G59860 AT1G70000 AT1G74310 AT1G74590 AT1G74710 AT1G75270 AT1G75280 AT1G77280 AT2G06050 AT2G16720 AT2G17840 AT2G18790 AT2G19310 AT2G22240 AT2G24850 AT2G26150 AT2G29420 AT2G29450 AT2G29460 AT2G29490 AT2G32680 AT2G33380 AT2G34930 AT2G37180 AT2G38750 AT2G45960…	1425	5.01	14.09	1.06063e-28
32.01 stress response	69	14.4	AT1G01470 AT1G01520 AT1G02270 AT1G17420 AT1G17870 AT1G18330 AT1G22770 AT1G32640 AT1G54050 AT1G56650 AT1G59860 AT1G70000 AT1G74310 AT1G75280 AT1G77280 AT2G06050 AT2G16720 AT2G17840 AT2G18790 AT2G19310 AT2G22240 AT2G24850 AT2G26150 AT2G29450 AT2G33380 AT2G37180 AT2G38750 AT2G45960 AT2G46370 AT2G46680 AT3G09440 AT3G09600 AT3G12580 AT3G17790 AT3G22370 AT3G24500 AT3G25230 AT3G42570 AT3G48090 AT3G61430…	832	2.92	11.48	2.88908e-28
32.01.01 oxidative stress response	20	4.2	AT1G17870 AT1G22770 AT1G54050 AT1G74310 AT1G75280 AT2G19310 AT2G22240 AT2G26150 AT2G29450 AT2G46370 AT3G12580 AT3G17790 AT3G42570 AT3G48090 AT4G12720 AT4G20830 AT4G34710 AT5G05410 AT5G37980 AT5G47910	200	0.7	3.5	2.0527e-10
32.01.03 osmotic and salt stress response	26	5.46	AT1G01520 AT1G18330 AT1G56650 AT1G70000 AT2G16720 AT2G17840 AT2G33380 AT2G37180 AT2G38750 AT2G45960 AT3G09600 AT3G61430 AT3G61890 AT4G01280 AT4G12720 AT4G17340 AT4G24960 AT4G34000 AT4G34710 AT5G20270 AT5G25610 AT5G49480 AT5G50720 AT5G57050 AT5G62470 AT5G67300	205	0.72	4.74	1.29806e-15
32.01.05 heat shock response	21	4.41	AT1G17870 AT1G54050 AT1G59860 AT1G74310 AT2G19310 AT2G22240 AT2G26150 AT3G09440 AT3G12580 AT3G24500 AT4G26850 AT4G36990 AT5G02490 AT5G05410 AT5G09590 AT5G42020 AT5G47910 AT5G51440 AT5G52640 AT5G56030 AT5G57050	85	0.29	4.12	5.2997e-19
32.05 disease, virulence and defense	17	3.57	AT1G17420 AT1G55210 AT1G74710 AT2G32680 AT2G34930 AT3G05650 AT3G23120 AT3G48090 AT4G23570 AT4G26850 AT4G31800 AT4G39030 AT5G24810 AT5G40170 AT5G47910 AT5G52640 AT5G53760	460	1.61	1.96	0.00214507
32.07 detoxification	12	2.52	AT1G10370 AT1G19570 AT1G28480 AT1G56650 AT1G74590 AT1G75270 AT2G29420 AT2G29450 AT2G29460 AT2G29490 AT3G42570 AT4G33040	266	0.93	1.59	0.00189866
32.07.07 oxygen and radical detoxification	12	2.52	AT1G10370 AT1G19570 AT1G28480 AT1G56650 AT1G74590 AT1G75270 AT2G29420 AT2G29450 AT2G29460 AT2G29490 AT3G42570 AT4G33040	261	0.91	1.61	0.00162067
32.07.07.03 glutathione conjugation reaction	8	1.68	AT1G10370 AT1G19570 AT1G74590 AT1G75270 AT2G29420 AT2G29450 AT2G29460 AT2G29490	57	0.2	1.48	4.70812e-06
34 INTERACTION WITH THE ENVIRONMENT	87	18.2	AT1G01470 AT1G01520 AT1G02270 AT1G05560 AT1G17870 AT1G18330 AT1G19570 AT1G22770 AT1G32640 AT1G52770 AT1G54050 AT1G56650 AT1G59860 AT1G63840 AT1G64780 AT1G70000 AT1G74310 AT1G74430 AT1G74710 AT2G06050 AT2G16720 AT2G17840 AT2G18790 AT2G19310 AT2G22240 AT2G24850 AT2G26150 AT2G29120 AT2G29420 AT2G33380 AT2G34930 AT2G37180 AT2G38230 AT2G38750 AT2G45960 AT2G46270 AT2G46370 AT2G46680 AT3G09440 AT3G09600…	1651	5.81	12.39	9.95548e-22
34.11 cellular sensing and response to external stimulus	86	18	AT1G01470 AT1G01520 AT1G02270 AT1G05560 AT1G17870 AT1G18330 AT1G19570 AT1G22770 AT1G32640 AT1G52770 AT1G54050 AT1G56650 AT1G59860 AT1G63840 AT1G64780 AT1G70000 AT1G74310 AT1G74430 AT1G74710 AT2G06050 AT2G16720 AT2G17840 AT2G18790 AT2G19310 AT2G22240 AT2G24850 AT2G26150 AT2G29120 AT2G29420 AT2G33380 AT2G34930 AT2G37180 AT2G38230 AT2G38750 AT2G45960 AT2G46270 AT2G46370 AT2G46680 AT3G09440 AT3G09600…	1489	5.24	12.76	4.19367e-24
34.11.01 photoperception and response	18	3.78	AT1G01470 AT1G17870 AT1G52770 AT1G54050 AT1G74310 AT2G17840 AT2G18790 AT2G19310 AT2G22240 AT2G26150 AT2G29120 AT2G38230 AT2G46370 AT3G12580 AT3G17800 AT3G51240 AT5G05410 AT5G11260	265	0.93	2.85	6.33392e-07
34.11.03 chemoperception and response	54	11.3	AT1G01470 AT1G01520 AT1G05560 AT1G18330 AT1G19570 AT1G32640 AT1G56650 AT1G63840 AT1G70000 AT1G74430 AT2G16720 AT2G17840 AT2G24850 AT2G29420 AT2G33380 AT2G37180 AT2G38750 AT2G45960 AT2G46270 AT2G46370 AT2G46680 AT3G09600 AT3G22060 AT3G24500 AT3G26830 AT3G61430 AT3G61890 AT4G00430 AT4G01070 AT4G01280 AT4G12720 AT4G17340 AT4G23260 AT4G24960 AT4G26150 AT4G26850 AT4G31800 AT4G34000 AT4G34590 AT4G34710…	841	2.95	8.35	3.1411e-17
34.11.03.12 water response	16	3.36	AT1G01470 AT1G32640 AT2G17840 AT2G33380 AT2G37180 AT2G45960 AT2G46680 AT3G24500 AT3G61430 AT4G00430 AT4G24960 AT4G34000 AT5G05410 AT5G25610 AT5G50720 AT5G57050	119	0.41	2.95	1.65961e-10
34.11.03.13 osmosensing and response	26	5.46	AT1G01520 AT1G18330 AT1G56650 AT1G70000 AT2G16720 AT2G17840 AT2G33380 AT2G37180 AT2G38750 AT2G45960 AT3G09600 AT3G61430 AT3G61890 AT4G01280 AT4G12720 AT4G17340 AT4G24960 AT4G34000 AT4G34710 AT5G20270 AT5G25610 AT5G49480 AT5G50720 AT5G57050 AT5G62470 AT5G67300	208	0.73	4.73	1.85393e-15
34.11.09 temperature perception and response	29	6.09	AT1G02270 AT1G17870 AT1G22770 AT1G54050 AT1G59860 AT1G74310 AT2G17840 AT2G18790 AT2G19310 AT2G22240 AT2G26150 AT3G09440 AT3G12580 AT3G22370 AT3G24500 AT4G24960 AT4G26850 AT4G34150 AT4G36990 AT5G02490 AT5G05410 AT5G09590 AT5G42020 AT5G47910 AT5G50720 AT5G51440 AT5G52640 AT5G56030 AT5G57050	263	0.92	5.17	1.26211e-15
36 SYSTEMIC INTERACTION WITH THE ENVIRONMENT	47	9.87	AT1G01470 AT1G05560 AT1G17420 AT1G18330 AT1G19570 AT1G32640 AT1G56650 AT1G63840 AT1G70000 AT1G73080 AT1G74430 AT1G74710 AT2G06050 AT2G16720 AT2G24850 AT2G29420 AT2G33380 AT2G38750 AT2G46270 AT2G46370 AT2G46680 AT3G09600 AT3G22060 AT3G24500 AT3G25230 AT3G26830 AT3G48090 AT3G61890 AT4G01280 AT4G12720 AT4G23260 AT4G24960 AT4G26150 AT4G26850 AT4G31800 AT4G34000 AT4G34710 AT4G37760 AT5G01540 AT5G20270…	757	2.66	7.21	1.43002e-14
36.20 plant / fungal specific systemic sensing and response	42	8.82	AT1G05560 AT1G18330 AT1G19570 AT1G32640 AT1G56650 AT1G63840 AT1G70000 AT1G74430 AT1G74710 AT2G16720 AT2G24850 AT2G29420 AT2G33380 AT2G38750 AT2G46270 AT2G46370 AT2G46680 AT3G09600 AT3G22060 AT3G24500 AT3G26830 AT3G48090 AT3G61890 AT4G01280 AT4G12720 AT4G23260 AT4G24960 AT4G26150 AT4G26850 AT4G31800 AT4G34000 AT4G34710 AT4G37760 AT5G01540 AT5G20270 AT5G25610 AT5G50720 AT5G55120 AT5G57050 AT5G59220…	692	2.43	6.39	8.25046e-13
36.20.18 plant hormonal regulation	39	8.19	AT1G05560 AT1G18330 AT1G19570 AT1G32640 AT1G56650 AT1G63840 AT1G70000 AT1G74430 AT2G16720 AT2G24850 AT2G29420 AT2G33380 AT2G38750 AT2G46270 AT2G46370 AT2G46680 AT3G09600 AT3G22060 AT3G24500 AT3G26830 AT3G61890 AT4G01280 AT4G23260 AT4G24960 AT4G26150 AT4G26850 AT4G31800 AT4G34000 AT4G34710 AT4G37760 AT5G01540 AT5G20270 AT5G25610 AT5G50720 AT5G55120 AT5G57050 AT5G59220 AT5G62470 AT5G67300	589	2.07	6.12	3.84194e-13
36.20.18.02 ethylen response	9	1.89	AT1G18330 AT1G70000 AT1G74430 AT2G16720 AT3G09600 AT3G24500 AT4G01280 AT5G62470 AT5G67300	100	0.35	1.54	4.76338e-05
36.20.18.05 abscisic acid response	25	5.25	AT1G32640 AT1G63840 AT1G70000 AT2G16720 AT2G33380 AT2G38750 AT2G46270 AT2G46680 AT3G09600 AT3G22060 AT3G24500 AT3G26830 AT3G61890 AT4G01280 AT4G23260 AT4G24960 AT4G34000 AT4G34710 AT5G01540 AT5G25610 AT5G50720 AT5G57050 AT5G59220 AT5G62470 AT5G67300	161	0.56	4.69	3.50548e-17
36.20.18.99 other plant signalling molecules response (jasmonic acid, salicylic acid etc.)	18	3.78	AT1G05560 AT1G19570 AT1G56650 AT1G70000 AT1G74430 AT2G16720 AT2G24850 AT2G29420 AT2G46370 AT3G09600 AT4G01280 AT4G26850 AT4G31800 AT4G34710 AT4G37760 AT5G55120 AT5G62470 AT5G67300	197	0.69	3.09	7.00405e-09
36.25 animal specific systemic sensing and response	10	2.1	AT1G01470 AT1G17420 AT1G32640 AT1G73080 AT2G06050 AT2G24850 AT3G25230 AT4G34710 AT4G37760 AT5G20270	107	0.37	1.73	1.30657e-05
36.25.16 immune response	9	1.89	AT1G01470 AT1G17420 AT1G32640 AT1G73080 AT2G06050 AT2G24850 AT3G25230 AT4G34710 AT4G37760	100	0.35	1.54	4.76338e-05
36.25.16.08 response to wounding	8	1.68	AT1G01470 AT1G17420 AT1G32640 AT2G06050 AT2G24850 AT3G25230 AT4G34710 AT4G37760	80	0.28	1.4	5.90303e-05
42.34.07 peptidoglycan layer or other prokaryotic cell wall	3	0.63	AT2G33580 AT2G43570 AT4G01700	21	0.07	0.56	0.0049647
70.10.09 nuclear speckles	3	0.63	AT1G09140 AT1G23860 AT1G55310	13	0.04	0.59	0.00117916
MIPS Functional Classification of genes regulated both in the mutant and in the wild-type within the first 24 hours (cutoff pValue < 0.005)
UP-REGULATED GENES										DOWN-REGULATED GENES
FUNCTIONAL CATEGORY	abs SET	rel SET	genes SET	abs GENOME	rel GENOME	rel SETminusGENOME	P-VALUE			FUNCTIONAL CATEGORY	abs SET	rel SET	genes SET	abs GENOME	rel GENOME	rel SETminusGENOME	P-VALUE
01 METABOLISM	210	34.6	AT1G02205 AT1G02850 AT1G05100 AT1G05680 AT1G06000 AT1G06430 AT1G06550 AT1G07510 AT1G08630 AT1G09500 AT1G10370 AT1G11410 AT1G16350 AT1G17050 AT1G17170 AT1G19640 AT1G28570 AT1G30040 AT1G30530 AT1G31800 AT1G33560 AT1G36160 AT1G43910 AT1G48030 AT1G48320 AT1G48600 AT1G49740 AT1G50250 AT1G51440 AT1G51680 AT1G53090 AT1G56650 AT1G57590 AT1G57770 AT1G60270 AT1G60590 AT1G62660 AT1G64400 AT1G65060 AT1G67070…	4932	17.3	17.3	3.02285e-25			02.30 photosynthesis	11	2.13	AT1G03130 AT1G15820 AT1G29910 AT2G05070 AT2G34430 AT3G08940 AT3G27690 AT3G47470 AT3G54890 AT4G05180 AT5G54270	63	0.22	1.91	1.67437e-08
01.01 amino acid metabolism	26	4.29	AT1G08630 AT1G70580 AT1G77670 AT1G79230 AT2G20340 AT2G26080 AT2G35370 AT2G37040 AT2G45440 AT3G03630 AT3G04520 AT3G04940 AT3G06350 AT3G29200 AT3G30775 AT4G08870 AT4G12130 AT4G33010 AT4G37560 AT4G37930 AT4G37990 AT5G01410 AT5G04140 AT5G53120 AT5G53970 AT5G60540	342	1.2	3.09	2.81559e-08			02.45 energy conversion and regeneration	7	1.35	AT1G29910 AT2G05070 AT2G34430 AT3G27690 AT3G47470 AT3G54890 AT5G54270	69	0.24	1.11	0.000255305
01.01.06.04.02 degradation of threonine	2	0.33	AT1G08630 AT3G04520	3	0.01	0.32	0.00134317			02.45.03 light absorption	7	1.35	AT1G29910 AT2G05070 AT2G34430 AT3G27690 AT3G47470 AT3G54890 AT5G54270	20	0.07	1.28	3.95196e-08
01.01.09 metabolism of the cysteine - aromatic group	17	2.8	AT1G08630 AT1G79230 AT2G20340 AT2G26080 AT2G35370 AT2G37040 AT3G03630 AT3G04520 AT3G04940 AT3G06350 AT3G29200 AT4G12130 AT4G33010 AT4G37560 AT4G37930 AT4G37990 AT5G53970	136	0.47	2.33	5.51607e-09			11 TRANSCRIPTION	72	13.9	AT1G02340 AT1G04240 AT1G05805 AT1G06160 AT1G10200 AT1G13260 AT1G14580 AT1G19050 AT1G21910 AT1G25560 AT1G33240 AT1G46768 AT1G53230 AT1G56010 AT1G68520 AT1G68840 AT1G73830 AT1G73870 AT1G74840 AT1G75080 AT1G75250 AT1G75540 AT1G77850 AT1G79700 AT2G01930 AT2G02080 AT2G18300 AT2G20570 AT2G24790 AT2G25900 AT2G36400 AT2G43010 AT2G43060 AT2G45190 AT3G02380 AT3G05800 AT3G13810 AT3G15540 AT3G16770 AT3G23050…	2664	9.37	4.53	0.000425409
01.01.09.01 metabolism of glycine	7	1.15	AT1G08630 AT2G26080 AT2G35370 AT3G04520 AT4G12130 AT4G33010 AT4G37930	27	0.09	1.06	1.18849e-06			11.02 RNA synthesis	72	13.9	AT1G02340 AT1G04240 AT1G05805 AT1G06160 AT1G10200 AT1G13260 AT1G14580 AT1G19050 AT1G21910 AT1G25560 AT1G33240 AT1G46768 AT1G53230 AT1G56010 AT1G68520 AT1G68840 AT1G73830 AT1G73870 AT1G74840 AT1G75080 AT1G75250 AT1G75540 AT1G77850 AT1G79700 AT2G01930 AT2G02080 AT2G18300 AT2G20570 AT2G24790 AT2G25900 AT2G36400 AT2G43010 AT2G43060 AT2G45190 AT3G02380 AT3G05800 AT3G13810 AT3G15540 AT3G16770 AT3G23050…	2298	8.08	5.82	3.93637e-06
01.01.09.01.02 degradation of glycine	5	0.82	AT2G26080 AT2G35370 AT4G12130 AT4G33010 AT4G37930	12	0.04	0.78	3.03722e-06			11.02.03 mRNA synthesis	72	13.9	AT1G02340 AT1G04240 AT1G05805 AT1G06160 AT1G10200 AT1G13260 AT1G14580 AT1G19050 AT1G21910 AT1G25560 AT1G33240 AT1G46768 AT1G53230 AT1G56010 AT1G68520 AT1G68840 AT1G73830 AT1G73870 AT1G74840 AT1G75080 AT1G75250 AT1G75540 AT1G77850 AT1G79700 AT2G01930 AT2G02080 AT2G18300 AT2G20570 AT2G24790 AT2G25900 AT2G36400 AT2G43010 AT2G43060 AT2G45190 AT3G02380 AT3G05800 AT3G13810 AT3G15540 AT3G16770 AT3G23050…	2149	7.56	6.34	3.46247e-07
01.01.09.04 metabolism of phenylalanine	5	0.82	AT2G37040 AT3G06350 AT3G29200 AT4G37990 AT5G53970	33	0.11	0.71	0.000628469			11.02.03.04 transcriptional control	72	13.9	AT1G02340 AT1G04240 AT1G05805 AT1G06160 AT1G10200 AT1G13260 AT1G14580 AT1G19050 AT1G21910 AT1G25560 AT1G33240 AT1G46768 AT1G53230 AT1G56010 AT1G68520 AT1G68840 AT1G73830 AT1G73870 AT1G74840 AT1G75080 AT1G75250 AT1G75540 AT1G77850 AT1G79700 AT2G01930 AT2G02080 AT2G18300 AT2G20570 AT2G24790 AT2G25900 AT2G36400 AT2G43010 AT2G43060 AT2G45190 AT3G02380 AT3G05800 AT3G13810 AT3G15540 AT3G16770 AT3G23050…	2117	7.45	6.45	1.96142e-07
01.01.09.05 metabolism of tyrosine	5	0.82	AT2G20340 AT3G06350 AT3G29200 AT4G37990 AT5G53970	27	0.09	0.73	0.000237534			11.02.03.04.01 transcription activation	8	1.55	AT1G06160 AT2G36400 AT3G16770 AT4G25470 AT4G25480 AT4G25490 AT5G09240 AT5G47220	114	0.4	1.15	0.00114865
01.02 nitrogen, sulfur and selenium metabolism	10	1.65	AT1G74090 AT1G77670 AT1G79230 AT3G03630 AT3G04940 AT3G63510 AT4G04610 AT4G12130 AT5G22300 AT5G53970	162	0.57	1.08	0.00259326			16.03.01 DNA binding	40	7.75	AT1G02340 AT1G05805 AT1G06160 AT1G09200 AT1G13260 AT1G21910 AT1G32540 AT1G33240 AT1G46768 AT1G68840 AT1G73830 AT1G74840 AT1G75080 AT1G79700 AT2G01930 AT2G21660 AT2G36320 AT2G38810 AT2G43010 AT3G16770 AT3G28910 AT3G45980 AT3G59060 AT3G60320 AT4G25470 AT4G25480 AT4G25490 AT5G02820 AT5G08520 AT5G09240 AT5G10390 AT5G25190 AT5G39760 AT5G44190 AT5G47220 AT5G58900 AT5G59780 AT5G60850 AT5G61590 AT5G65360	1394	4.9	2.85	0.00309545
01.05 C-compound and carbohydrate metabolism	85	14	AT1G02850 AT1G05680 AT1G06000 AT1G06550 AT1G09500 AT1G28570 AT1G30530 AT1G48030 AT1G48600 AT1G57590 AT1G60270 AT1G60590 AT1G62660 AT1G67070 AT1G69200 AT1G73600 AT1G74210 AT1G78570 AT2G01890 AT2G03980 AT2G05710 AT2G22240 AT2G26080 AT2G29350 AT2G31790 AT2G35370 AT2G36750 AT2G36800 AT2G47630 AT3G01500 AT3G06350 AT3G08590 AT3G10160 AT3G13750 AT3G16910 AT3G21560 AT3G21750 AT3G23530 AT3G23920 AT3G27380…	1646	5.79	8.21	3.64838e-14			16.09 lipid binding	8	1.55	AT1G12090 AT2G10940 AT2G45180 AT3G22120 AT4G12470 AT4G12500 AT5G48490 AT5G55450	141	0.49	1.06	0.00433249
01.05.02 sugar, glucoside, polyol and carboxylate metabolism	40	6.6	AT1G02850 AT1G05680 AT1G06000 AT1G30530 AT1G60270 AT1G62660 AT1G67070 AT1G69200 AT1G78570 AT2G05710 AT2G22240 AT2G31790 AT2G36750 AT2G36800 AT3G08590 AT3G13750 AT3G21560 AT3G21750 AT3G46670 AT3G54090 AT3G57520 AT4G01070 AT4G10120 AT4G14090 AT4G15480 AT4G15490 AT4G15550 AT4G16590 AT4G23990 AT4G24000 AT4G27560 AT4G27830 AT4G34138 AT4G37990 AT5G17050 AT5G34940 AT5G44520 AT5G54060 AT5G58480 AT5G64570	853	3	3.6	3.38863e-06			20.01.13 lipid/fatty acid transport	8	1.55	AT1G12090 AT2G10940 AT2G45180 AT3G22120 AT4G12470 AT4G12500 AT5G48490 AT5G55450	123	0.43	1.12	0.00186691
01.05.02.01 nucleotide-sugar metabolism	17	2.8	AT1G05680 AT1G30530 AT1G78570 AT2G31790 AT2G36750 AT2G36800 AT3G21560 AT3G21750 AT3G46670 AT4G01070 AT4G10120 AT4G14090 AT4G15480 AT4G15490 AT4G15550 AT4G34138 AT5G17050	185	0.65	2.15	5.23036e-07			20.01.28 hormone transport	3	0.58	AT1G23080 AT1G70940 AT2G01420	14	0.04	0.54	0.00186711
01.05.05 C-1 compound metabolism	13	2.14	AT1G28570 AT1G57590 AT2G03980 AT2G26080 AT2G35370 AT3G01500 AT3G10160 AT3G48460 AT3G52720 AT3G55630 AT4G24380 AT4G26790 AT4G33010	186	0.65	1.49	0.000192374			20.03.02.02.01 proton driven symporter	4	0.77	AT1G23080 AT1G70940 AT2G01420 AT3G19930	25	0.08	0.69	0.00100459
01.05.11 aromate metabolism	6	0.99	AT2G47630 AT3G06350 AT4G12830 AT4G36530 AT5G17780 AT5G19850	57	0.2	0.79	0.00132473			30 CELLULAR COMMUNICATION/SIGNAL TRANSDUCTION MECHANISM	38	7.36	AT1G02340 AT1G06160 AT1G19050 AT1G22740 AT1G33590 AT1G33600 AT1G56010 AT1G66150 AT1G74670 AT1G75080 AT1G77850 AT3G12610 AT3G15570 AT3G16770 AT3G19850 AT3G23050 AT3G48100 AT3G49670 AT3G57040 AT4G31820 AT4G34220 AT4G38690 AT5G02810 AT5G03470 AT5G06860 AT5G06870 AT5G12940 AT5G15410 AT5G24470 AT5G25110 AT5G25190 AT5G25900 AT5G47220 AT5G57630 AT5G60860 AT5G62880 AT5G62920 AT5G63990	1283	4.51	2.85	0.00229633
01.06 lipid, fatty acid and isoprenoid metabolism	38	6.27	AT1G02205 AT1G06550 AT1G17050 AT1G28570 AT1G30040 AT1G31800 AT1G36160 AT1G48320 AT1G49740 AT1G51440 AT1G57770 AT1G64400 AT1G74210 AT1G78510 AT2G03980 AT2G22240 AT2G26170 AT2G48120 AT3G04870 AT3G23530 AT3G48460 AT3G51450 AT3G53130 AT3G63520 AT4G13550 AT4G15440 AT4G16760 AT4G25700 AT4G26790 AT4G27780 AT4G32770 AT4G33110 AT4G37760 AT5G10160 AT5G24150 AT5G24160 AT5G48880 AT5G58770	827	2.91	3.36	9.44129e-06			30.01.09 second messenger mediated signal transduction	16	3.1	AT1G06160 AT1G19050 AT1G56010 AT1G74670 AT1G75080 AT1G77850 AT3G16770 AT3G48100 AT3G57040 AT4G38690 AT5G15410 AT5G25190 AT5G25900 AT5G47220 AT5G62920 AT5G63990	344	1.21	1.89	0.000618732
01.06.05 fatty acid metabolism	8	1.32	AT1G06550 AT1G48320 AT1G64400 AT4G15440 AT4G16760 AT4G32770 AT5G10160 AT5G48880	107	0.37	0.95	0.00210012			30.01.09.08 hormone mediated signal transduction	13	2.51	AT1G06160 AT1G19050 AT1G56010 AT1G74670 AT1G75080 AT1G77850 AT3G16770 AT3G48100 AT3G57040 AT5G25190 AT5G25900 AT5G47220 AT5G62920	205	0.72	1.79	0.000104604
01.06.06 isoprenoid metabolism	14	2.31	AT1G17050 AT1G30040 AT1G31800 AT1G57770 AT1G78510 AT2G26170 AT2G48120 AT3G04870 AT3G51450 AT3G53130 AT3G63520 AT4G25700 AT5G24150 AT5G58770	177	0.62	1.69	2.88387e-05			32 CELL RESCUE, DEFENSE AND VIRULENCE	47	9.1	AT1G01620 AT1G09740 AT1G20440 AT1G20450 AT1G29395 AT1G31020 AT1G33590 AT1G56010 AT1G63460 AT1G74840 AT1G76180 AT1G76930 AT1G77120 AT2G02100 AT2G02930 AT2G05520 AT2G15570 AT2G15970 AT2G16060 AT2G17840 AT2G42530 AT2G42540 AT3G12610 AT3G16770 AT3G17020 AT3G23050 AT3G28910 AT3G50500 AT3G50830 AT3G50970 AT3G53990 AT3G54920 AT3G62550 AT3G62950 AT4G12470 AT4G25470 AT4G25480 AT4G25490 AT4G30650 AT4G38840…	1425	5.01	4.09	6.44366e-05
01.06.06.13 tetraterpenes (carotinoids) metabolism	8	1.32	AT1G31800 AT1G57770 AT2G26170 AT2G48120 AT3G04870 AT3G53130 AT3G63520 AT4G25700	29	0.1	1.22	1.18216e-07			32.01 stress response	35	6.78	AT1G01620 AT1G09740 AT1G20440 AT1G20450 AT1G29395 AT1G56010 AT1G63460 AT1G74840 AT1G76180 AT1G76930 AT1G77120 AT2G05520 AT2G15970 AT2G16060 AT2G17840 AT2G42530 AT2G42540 AT3G12610 AT3G16770 AT3G17020 AT3G23050 AT3G28910 AT3G50500 AT3G50830 AT3G50970 AT3G53990 AT3G62550 AT4G25470 AT4G25480 AT4G25490 AT4G30650 AT4G38840 AT5G11150 AT5G52310 AT5G59780	832	2.92	3.86	4.47495e-06
01.07 metabolism of vitamins, cofactors, and prosthetic groups	21	3.46	AT1G06550 AT1G09500 AT1G48030 AT2G22240 AT2G29350 AT3G10160 AT3G16910 AT3G24170 AT3G27820 AT3G29200 AT3G55630 AT4G00620 AT4G24380 AT4G26850 AT4G32770 AT4G34240 AT4G37990 AT5G01410 AT5G42800 AT5G53970 AT5G60540	251	0.88	2.58	1.22825e-07			32.01.03 osmotic and salt stress response	13	2.51	AT1G01620 AT1G20440 AT1G56010 AT1G74840 AT1G77120 AT2G17840 AT2G42540 AT3G28910 AT3G50500 AT4G30650 AT5G11150 AT5G52310 AT5G59780	205	0.72	1.79	0.000104604
01.20 secondary metabolism	41	6.76	AT1G02205 AT1G08630 AT1G09500 AT1G10370 AT1G17170 AT1G19640 AT1G51680 AT1G56650 AT1G65060 AT2G23910 AT2G29450 AT2G30490 AT2G36800 AT2G37040 AT2G47460 AT3G04520 AT3G06350 AT3G19450 AT3G24170 AT3G29200 AT3G29590 AT3G51240 AT3G51450 AT3G55120 AT4G03060 AT4G08870 AT4G09820 AT4G29210 AT4G30210 AT4G30470 AT4G33110 AT5G05270 AT5G07990 AT5G08640 AT5G13930 AT5G14700 AT5G17220 AT5G24810 AT5G42800 AT5G54160…	426	1.49	5.27	1.0468e-15			32.01.06 cold shock response	17	3.29	AT1G20440 AT1G20450 AT1G29395 AT1G76180 AT2G15970 AT2G17840 AT2G42530 AT2G42540 AT3G17020 AT3G50970 AT3G53990 AT4G25470 AT4G25480 AT4G25490 AT4G30650 AT4G38840 AT5G52310	165	0.58	2.71	9.85006e-09
01.20.35 metabolism of secondary products derived from L-phenylalanine and L-tyrosine	22	3.63	AT1G09500 AT1G51680 AT1G56650 AT1G65060 AT2G23910 AT2G30490 AT2G37040 AT2G47460 AT3G19450 AT3G29590 AT3G51240 AT3G55120 AT4G09820 AT4G30210 AT4G30470 AT5G05270 AT5G07990 AT5G08640 AT5G13930 AT5G14700 AT5G42800 AT5G54160	129	0.45	3.18	5.09591e-14			34 INTERACTION WITH THE ENVIRONMENT	79	15.3	AT1G01620 AT1G02340 AT1G03870 AT1G04240 AT1G13260 AT1G19050 AT1G20440 AT1G20450 AT1G22690 AT1G29395 AT1G29430 AT1G29440 AT1G29500 AT1G56010 AT1G70940 AT1G74670 AT1G74840 AT1G75750 AT1G76180 AT1G76930 AT1G77120 AT2G05520 AT2G06850 AT2G15970 AT2G16060 AT2G17840 AT2G18300 AT2G21660 AT2G24150 AT2G38120 AT2G39010 AT2G41110 AT2G42530 AT2G42540 AT3G10520 AT3G11700 AT3G12610 AT3G15540 AT3G15570 AT3G16530…	1651	5.81	9.49	2.88436e-15
01.20.35.01 metabolism of phenylpropanoids	22	3.63	AT1G09500 AT1G51680 AT1G56650 AT1G65060 AT2G23910 AT2G30490 AT2G37040 AT2G47460 AT3G19450 AT3G29590 AT3G51240 AT3G55120 AT4G09820 AT4G30210 AT4G30470 AT5G05270 AT5G07990 AT5G08640 AT5G13930 AT5G14700 AT5G42800 AT5G54160	117	0.41	3.22	6.1279e-15			34.11 cellular sensing and response to external stimulus	75	14.5	AT1G01620 AT1G02340 AT1G04240 AT1G13260 AT1G19050 AT1G20440 AT1G20450 AT1G22690 AT1G29395 AT1G29430 AT1G29440 AT1G29500 AT1G56010 AT1G70940 AT1G74670 AT1G74840 AT1G75750 AT1G76180 AT1G76930 AT1G77120 AT2G05520 AT2G06850 AT2G15970 AT2G16060 AT2G17840 AT2G18300 AT2G21660 AT2G24150 AT2G38120 AT2G39010 AT2G41110 AT2G42530 AT2G42540 AT3G10520 AT3G12610 AT3G15540 AT3G15570 AT3G16530 AT3G16770 AT3G17020…	1489	5.24	9.26	1.11496e-15
01.20.35.01.03 metabolism of lignins	6	0.99	AT1G09500 AT2G23910 AT3G19450 AT4G30470 AT5G14700 AT5G54160	46	0.16	0.83	0.000416588			34.11.03 chemoperception and response	54	10.4	AT1G01620 AT1G04240 AT1G13260 AT1G19050 AT1G20440 AT1G20450 AT1G22690 AT1G29395 AT1G29430 AT1G29440 AT1G29500 AT1G56010 AT1G74670 AT1G74840 AT1G75750 AT1G76180 AT1G76930 AT1G77120 AT2G05520 AT2G06850 AT2G15970 AT2G17840 AT2G18300 AT2G24150 AT2G38120 AT2G42540 AT3G10520 AT3G12610 AT3G15540 AT3G16530 AT3G16770 AT3G23050 AT3G28910 AT3G48100 AT3G50500 AT3G50970 AT3G57040 AT3G61460 AT4G25480 AT4G25490…	841	2.95	7.45	1.03215e-15
01.20.35.01.05 metabolism of stilbenes, flavonoids	11	1.81	AT1G56650 AT2G47460 AT3G29590 AT3G51240 AT3G55120 AT4G09820 AT5G05270 AT5G07990 AT5G08640 AT5G13930 AT5G42800	46	0.16	1.65	2.57454e-09			34.11.03.12 water response	13	2.51	AT1G01620 AT1G20440 AT1G20450 AT1G29395 AT1G76180 AT2G05520 AT2G15970 AT2G17840 AT3G23050 AT3G50970 AT4G25480 AT4G25490 AT5G52310	119	0.41	2.1	2.72509e-07
01.20.38 metabolism of toxins/drugs	5	0.82	AT1G10370 AT1G17170 AT2G29450 AT5G17220 AT5G62480	48	0.16	0.66	0.00348933			34.11.03.13 osmosensing and response	13	2.51	AT1G01620 AT1G20440 AT1G56010 AT1G74840 AT1G77120 AT2G17840 AT2G42540 AT3G28910 AT3G50500 AT4G30650 AT5G11150 AT5G52310 AT5G59780	208	0.73	1.78	0.000120992
02 ENERGY	23	3.79	AT1G21440 AT1G48320 AT1G54340 AT1G64200 AT1G69200 AT1G76570 AT2G21970 AT2G30950 AT2G40100 AT3G08590 AT3G16910 AT3G22370 AT3G27380 AT3G54090 AT4G01660 AT4G14690 AT4G15210 AT5G01410 AT5G03650 AT5G08740 AT5G44520 AT5G48880 AT5G66760	453	1.59	2.2	0.000130275			34.11.07 gravity perception and response	4	0.77	AT1G70940 AT2G38120 AT3G15540 AT3G23050	31	0.1	0.67	0.00229311
02.16.13 acetate fermentation	3	0.49	AT1G69200 AT3G08590 AT3G54090	16	0.05	0.44	0.00439475			34.11.07.01 gravitropism	4	0.77	AT1G70940 AT2G38120 AT3G15540 AT3G23050	28	0.09	0.68	0.0015576
11.04.03 mRNA processing (splicing, 5'-, 3'-end processing)	12	1.98	AT1G07350 AT1G09140 AT1G23860 AT1G55310 AT1G59990 AT1G70070 AT2G48120 AT3G02060 AT3G09650 AT3G49430 AT4G09730 AT5G51660	183	0.64	1.34	0.000595786			34.11.09 temperature perception and response	19	3.68	AT1G20440 AT1G20450 AT1G29395 AT1G76180 AT2G15970 AT2G17840 AT2G42530 AT2G42540 AT3G17020 AT3G50970 AT3G53990 AT4G25470 AT4G25480 AT4G25490 AT4G30650 AT4G38580 AT4G38840 AT5G02810 AT5G52310	263	0.92	2.76	4.08954e-07
11.04.03.01 splicing	10	1.65	AT1G07350 AT1G09140 AT1G23860 AT1G55310 AT1G59990 AT1G70070 AT3G02060 AT3G49430 AT4G09730 AT5G51660	153	0.53	1.12	0.00170451			34.11.13 gas and metabolite distribution	2	0.38	AT2G16060 AT3G10520	3	0.01	0.37	0.00097564
12.10 aminoacyl-tRNA-synthetases	8	1.32	AT1G29880 AT1G48520 AT1G50200 AT2G31170 AT3G48110 AT4G33760 AT5G16715 AT5G49030	59	0.2	1.12	3.48088e-05			34.11.13.01 gas exchange and distribution	2	0.38	AT2G16060 AT3G10520	3	0.01	0.37	0.00097564
14.01 protein folding and stabilization	20	3.3	AT1G80030 AT2G04030 AT2G20560 AT2G22360 AT2G28000 AT2G41000 AT3G07770 AT3G12580 AT4G09350 AT4G24280 AT4G26780 AT4G37910 AT5G02490 AT5G06410 AT5G09590 AT5G48030 AT5G49910 AT5G55200 AT5G55220 AT5G56030	248	0.87	2.43	4.40622e-07			36 SYSTEMIC INTERACTION WITH THE ENVIRONMENT	46	8.91	AT1G04240 AT1G13260 AT1G19050 AT1G20440 AT1G20450 AT1G22690 AT1G29395 AT1G29430 AT1G29440 AT1G29500 AT1G56010 AT1G74670 AT1G74840 AT1G75750 AT1G76180 AT1G76930 AT2G05520 AT2G06850 AT2G15970 AT2G18300 AT2G24150 AT2G38120 AT3G10520 AT3G15540 AT3G16770 AT3G23050 AT3G28910 AT3G48100 AT3G50500 AT3G50970 AT3G57040 AT3G60260 AT3G61460 AT4G32280 AT4G34750 AT4G34770 AT4G38840 AT4G38850 AT4G38860 AT5G14920…	757	2.66	6.25	1.08398e-12
14.07.11 protein processing (proteolytic)	6	0.99	AT1G18660 AT1G50250 AT2G30950 AT3G19170 AT5G26860 AT5G50920	40	0.14	0.85	0.000190198			36.20 plant / fungal specific systemic sensing and response	45	8.72	AT1G04240 AT1G13260 AT1G19050 AT1G20440 AT1G20450 AT1G22690 AT1G29395 AT1G29430 AT1G29440 AT1G29500 AT1G56010 AT1G74670 AT1G74840 AT1G75750 AT1G76180 AT1G76930 AT2G05520 AT2G06850 AT2G15970 AT2G18300 AT2G24150 AT2G38120 AT3G10520 AT3G15540 AT3G16770 AT3G23050 AT3G28910 AT3G48100 AT3G50500 AT3G50970 AT3G57040 AT3G61460 AT4G32280 AT4G34750 AT4G34770 AT4G38840 AT4G38850 AT4G38860 AT5G14920 AT5G18060…	692	2.43	6.29	1.86318e-13
14.10 assembly of protein complexes	5	0.82	AT1G09140 AT1G49380 AT4G01660 AT5G56090 AT5G58260	30	0.1	0.72	0.000397759			36.20.18 plant hormonal regulation	44	8.52	AT1G04240 AT1G13260 AT1G19050 AT1G20440 AT1G20450 AT1G22690 AT1G29395 AT1G29430 AT1G29440 AT1G29500 AT1G56010 AT1G74670 AT1G74840 AT1G75750 AT1G76180 AT1G76930 AT2G05520 AT2G06850 AT2G15970 AT2G18300 AT2G24150 AT2G38120 AT3G10520 AT3G15540 AT3G16770 AT3G23050 AT3G28910 AT3G48100 AT3G50500 AT3G50970 AT3G57040 AT3G61460 AT4G32280 AT4G34750 AT4G34770 AT4G38840 AT4G38850 AT4G38860 AT5G14920 AT5G18060…	589	2.07	6.45	2.70923e-15
16 PROTEIN WITH BINDING FUNCTION OR COFACTOR REQUIREMENT (structural or catalytic)	182	30	AT1G01060 AT1G01520 AT1G06430 AT1G07350 AT1G07390 AT1G07510 AT1G09140 AT1G10960 AT1G11410 AT1G13090 AT1G15340 AT1G17100 AT1G18660 AT1G19700 AT1G21550 AT1G23010 AT1G23740 AT1G23860 AT1G26230 AT1G31800 AT1G43910 AT1G48030 AT1G48650 AT1G50200 AT1G50250 AT1G51140 AT1G52080 AT1G53090 AT1G54340 AT1G55310 AT1G56650 AT1G59990 AT1G62750 AT1G64200 AT1G64900 AT1G65070 AT1G65480 AT1G65560 AT1G66390 AT1G68010…	7027	24.7	5.3	0.00156572			36.20.18.01 auxin response	20	3.87	AT1G04240 AT1G29430 AT1G29440 AT1G29500 AT1G56010 AT1G74840 AT2G06850 AT2G38120 AT3G15540 AT3G23050 AT3G28910 AT4G32280 AT4G34750 AT4G34770 AT4G38840 AT4G38850 AT4G38860 AT5G18060 AT5G19140 AT5G59780	244	0.85	3.02	2.55488e-08
16.19 nucleotide/nucleoside/nucleobase binding	59	9.73	AT1G06430 AT1G07510 AT1G26230 AT1G43910 AT1G48650 AT1G50200 AT1G50250 AT1G53090 AT1G59990 AT1G65070 AT1G70070 AT1G72040 AT1G79560 AT2G04030 AT2G25530 AT2G28000 AT2G30950 AT2G31170 AT2G34560 AT2G34660 AT2G47000 AT2G47800 AT3G02060 AT3G07770 AT3G10350 AT3G12580 AT3G13470 AT3G16910 AT3G53230 AT3G55110 AT3G57830 AT3G59140 AT4G09730 AT4G11110 AT4G24280 AT4G26780 AT4G33760 AT4G36580 AT4G37910 AT5G02490…	1655	5.82	3.91	8.29842e-05			36.20.18.02 ethylen response	7	1.35	AT1G56010 AT1G74840 AT2G05520 AT2G38120 AT3G16770 AT3G28910 AT5G59780	100	0.35	1	0.00234318
16.19.03 ATP binding	52	8.58	AT1G06430 AT1G07510 AT1G26230 AT1G43910 AT1G48650 AT1G50200 AT1G50250 AT1G59990 AT1G65070 AT1G70070 AT1G72040 AT1G79560 AT2G04030 AT2G25530 AT2G28000 AT2G30950 AT2G31170 AT2G34560 AT2G34660 AT2G47000 AT2G47800 AT3G02060 AT3G07770 AT3G10350 AT3G12580 AT3G13470 AT3G53230 AT3G55110 AT3G57830 AT3G59140 AT4G09730 AT4G24280 AT4G26780 AT4G33760 AT4G36580 AT4G37910 AT5G02490 AT5G09590 AT5G16715 AT5G26860…	1218	4.28	4.3	1.87003e-06			36.20.18.04 cytokinin response	7	1.35	AT1G19050 AT2G18300 AT3G10520 AT3G16770 AT3G48100 AT3G57040 AT5G62920	49	0.17	1.18	2.77729e-05
16.21 complex cofactor/cosubstrate/vitamine binding	10	1.65	AT1G54340 AT1G68010 AT2G45560 AT3G06350 AT3G63510 AT4G15440 AT4G30210 AT5G24150 AT5G24850 AT5G58800	126	0.44	1.21	0.000380813			36.20.18.05 abscisic acid response	13	2.51	AT1G20440 AT1G20450 AT1G29395 AT1G74840 AT1G75750 AT1G76180 AT1G76930 AT2G05520 AT2G15970 AT3G28910 AT3G50500 AT3G50970 AT5G52310	161	0.56	1.95	8.34025e-06
[truncated: 29 more rows]

## Sheet: Table S4
Table S4
[truncated: 645 more rows]

## Sheet: Table S5
Table S5. Expression of Light harvesting complexes and genes related to carotenoid and chlorophyll metabolism.
[truncated: 86 more rows]

[truncated: 4 more sheets: Table S6, Table S7, Table S8, Table S9]
